# Supplementary material for: Anti-Aging Effects of Leontopodium alpinum (Edelweiss) Callus Culture Extract through Transcriptome Profiling
Source: Genes (Basel). 2020 Feb 21;11(2):230. doi: 10.3390/genes11020230 (PMC7074254; doi:10.3390/genes11020230)
Supplement: Supplementary file 1 [file genes-11-00230-s001.zip › Table S2.xlsx]

## Sheet: Up-regulated genes
Table S2. Identified enriched GO terms in up-regulated and down-regulated genes, respectively, in response to LACCE.
Enriched GO terms in 22 up-regulated genes.
Biological process
GO term	Description	P-value	FDR q-value	Enrichment (N, B, n, b)	Genes
GO:0031424	keratinization	1.15e-14	1.5e-10	86.69 (7965,35,21,8)	[+] Show genes
					KRT5 - keratin 5
					KRT19 - keratin 19
					SFN - stratifin
					KRT6A - keratin 6a
					KRT15 - keratin 15
					KRT14 - keratin 14
					KRT17 - keratin 17
					JUP - junction plakoglobin
GO:0070268	cornification	1.05e-11	6.83e-08	60.34 (7965,44,21,7)	[+] Show genes
					KRT5 - keratin 5
					KRT19 - keratin 19
					KRT6A - keratin 6a
					KRT15 - keratin 15
					KRT14 - keratin 14
					KRT17 - keratin 17
					JUP - junction plakoglobin
GO:0012501	programmed cell death	2.72e-08	0.000119	9.16 (7965,414,21,10)	[+] Show genes
					KRT5 - keratin 5
					KRT19 - keratin 19
					DDIT4 - dna-damage-inducible transcript 4
					BNIP3 - bcl2/adenovirus e1b 19kda interacting protein 3
					KRT6A - keratin 6a
					KRT15 - keratin 15
					KRT14 - keratin 14
					KRT17 - keratin 17
					JUP - junction plakoglobin
					IGFBP3 - insulin-like growth factor binding protein 3
GO:0008219	cell death	4e-08	0.000131	8.80 (7965,431,21,10)	[+] Show genes
					KRT5 - keratin 5
					KRT19 - keratin 19
					DDIT4 - dna-damage-inducible transcript 4
					BNIP3 - bcl2/adenovirus e1b 19kda interacting protein 3
					KRT6A - keratin 6a
					KRT15 - keratin 15
					KRT14 - keratin 14
					KRT17 - keratin 17
					JUP - junction plakoglobin
					IGFBP3 - insulin-like growth factor binding protein 3
GO:0008544	epidermis development	4.73e-08	0.000124	47.41 (7965,40,21,5)	[+] Show genes
					KRT5 - keratin 5
					KRT15 - keratin 15
					KRT14 - keratin 14
					KRT17 - keratin 17
					LAMB3 - laminin, beta 3
GO:0031581	hemidesmosome assembly	2.57e-06	0.0056	103.44 (7965,11,21,3)	[+] Show genes
					KRT5 - keratin 5
					KRT14 - keratin 14
					LAMB3 - laminin, beta 3
GO:0034329	cell junction assembly	3.42e-06	0.00638	20.39 (7965,93,21,5)	[+] Show genes
					KRT5 - keratin 5
					CLDN1 - claudin 1
					KRT14 - keratin 14
					LAMB3 - laminin, beta 3
					JUP - junction plakoglobin
GO:0034330	cell junction organization	8.55e-06	0.014	16.93 (7965,112,21,5)	[+] Show genes
					KRT5 - keratin 5
					CLDN1 - claudin 1
					KRT14 - keratin 14
					JUP - junction plakoglobin
					LAMB3 - laminin, beta 3
GO:0007044	cell-substrate junction assembly	4.44e-05	0.0644	42.14 (7965,27,21,3)	[+] Show genes
					KRT5 - keratin 5
					KRT14 - keratin 14
					LAMB3 - laminin, beta 3
GO:0007010	cytoskeleton organization	6.28e-05	0.082	6.37 (7965,417,21,7)	[+] Show genes
					KRT5 - keratin 5
					KRT19 - keratin 19
					KRT6A - keratin 6a
					KRT15 - keratin 15
					KRT14 - keratin 14
					KRT17 - keratin 17
					JUP - junction plakoglobin
GO:0045109	intermediate filament organization	0.000294	0.349	75.86 (7965,10,21,2)	[+] Show genes
					KRT14 - keratin 14
					KRT17 - keratin 17
GO:0032501	multicellular organismal process	0.000414	0.451	3.16 (7965,1199,21,10)	[+] Show genes
					KRT5 - keratin 5
					KRT19 - keratin 19
					SFN - stratifin
					KRT6A - keratin 6a
					CLDN1 - claudin 1
					KRT15 - keratin 15
					KRT14 - keratin 14
					KRT17 - keratin 17
					JUP - junction plakoglobin
					ALDOA - aldolase a, fructose-bisphosphate
GO:0097327	response to antineoplastic agent	0.000444	0.446	19.62 (7965,58,21,3)	[+] Show genes
					DDIT4 - dna-damage-inducible transcript 4
					CLDN1 - claudin 1
					JUP - junction plakoglobin
GO:0032502	developmental process	0.000474	0.442	2.42 (7965,2041,21,13)	[+] Show genes
					KRT19 - keratin 19
					BNIP3 - bcl2/adenovirus e1b 19kda interacting protein 3
					DDIT4 - dna-damage-inducible transcript 4
					IGFBP3 - insulin-like growth factor binding protein 3
					KRT5 - keratin 5
					SFN - stratifin
					CA2 - carbonic anhydrase ii
					KRT6A - keratin 6a
					CLDN1 - claudin 1
					KRT15 - keratin 15
					KRT14 - keratin 14
					KRT17 - keratin 17
					LAMB3 - laminin, beta 3
GO:0009888	tissue development	0.000534	0.465	7.10 (7965,267,21,5)	[+] Show genes
					KRT5 - keratin 5
					KRT15 - keratin 15
					KRT14 - keratin 14
					KRT17 - keratin 17
					LAMB3 - laminin, beta 3
GO:0051094	positive regulation of developmental process	0.000613	0.5	4.42 (7965,601,21,7)	[+] Show genes
					BNIP3 - bcl2/adenovirus e1b 19kda interacting protein 3
					SFN - stratifin
					CA2 - carbonic anhydrase ii
					FGFBP1 - fibroblast growth factor binding protein 1
					KRT17 - keratin 17
					JUP - junction plakoglobin
					IGFBP3 - insulin-like growth factor binding protein 3
GO:0061436	establishment of skin barrier	0.000681	0.523	50.57 (7965,15,21,2)	[+] Show genes
					SFN - stratifin
					CLDN1 - claudin 1
GO:0050873	brown fat cell differentiation	0.000681	0.494	50.57 (7965,15,21,2)	[+] Show genes
					BNIP3 - bcl2/adenovirus e1b 19kda interacting protein 3
					LAMB3 - laminin, beta 3
GO:0010038	response to metal ion	0.000719	0.494	9.48 (7965,160,21,4)	[+] Show genes
					BNIP3 - bcl2/adenovirus e1b 19kda interacting protein 3
					CA2 - carbonic anhydrase ii
					CLDN1 - claudin 1
					KRT14 - keratin 14
GO:0010043	response to zinc ion	0.000879	0.574	44.62 (7965,17,21,2)	[+] Show genes
					CA2 - carbonic anhydrase ii
					KRT14 - keratin 14
GO:0033561	regulation of water loss via skin	0.000879	0.547	44.62 (7965,17,21,2)	[+] Show genes
					SFN - stratifin
					CLDN1 - claudin 1
Molecular function
GO term	Description	P-value	FDR q-value	Enrichment (N, B, n, b)	Genes
GO:0005200	structural constituent of cytoskeleton	1.76e-09	6.22e-06	47.41 (7965,48,21,6)	[+] Show genes
					KRT5 - keratin 5
					KRT19 - keratin 19
					KRT6A - keratin 6a
					KRT15 - keratin 15
					KRT14 - keratin 14
					KRT17 - keratin 17
GO:0005198	structural molecule activity	7.49e-09	1.33e-05	10.48 (7965,362,21,10)	[+] Show genes
					KRT5 - keratin 5
					KRT19 - keratin 19
					KRT6A - keratin 6a
					CLDN1 - claudin 1
					RPLP1 - ribosomal protein, large, p1
					KRT15 - keratin 15
					KRT14 - keratin 14
					KRT17 - keratin 17
					JUP - junction plakoglobin
					LAMB3 - laminin, beta 3
Cellular component
GO term	Description	P-value	FDR q-value	Enrichment (N, B, n, b)	Genes
GO:0005882	intermediate filament	5.44e-11	9.35e-08	48.27 (7965,55,21,7)	[+] Show genes
					KRT5 - keratin 5
					KRT19 - keratin 19
					KRT6A - keratin 6a
					KRT15 - keratin 15
					KRT14 - keratin 14
					KRT17 - keratin 17
					JUP - junction plakoglobin
GO:0044421	extracellular region part	2.08e-06	0.00179	3.54 (7965,1502,21,14)	[+] Show genes
					KRT19 - keratin 19
					ALDOA - aldolase a, fructose-bisphosphate
					JUP - junction plakoglobin
					IGFBP3 - insulin-like growth factor binding protein 3
					KRT5 - keratin 5
					SFN - stratifin
					CA2 - carbonic anhydrase ii
					KRT6A - keratin 6a
					FGFBP1 - fibroblast growth factor binding protein 1
					FTH1 - ferritin, heavy polypeptide 1
					KRT15 - keratin 15
					KRT14 - keratin 14
					KRT17 - keratin 17
					LAMB3 - laminin, beta 3
GO:0099513	polymeric cytoskeletal fiber	6.33e-06	0.00362	9.06 (7965,293,21,7)	[+] Show genes
					KRT5 - keratin 5
					KRT19 - keratin 19
					KRT6A - keratin 6a
					KRT15 - keratin 15
					KRT14 - keratin 14
					KRT17 - keratin 17
					JUP - junction plakoglobin
GO:0099081	supramolecular polymer	8.8e-06	0.00378	8.62 (7965,308,21,7)	[+] Show genes
					KRT5 - keratin 5
					KRT19 - keratin 19
					KRT6A - keratin 6a
					KRT15 - keratin 15
					KRT14 - keratin 14
					KRT17 - keratin 17
					JUP - junction plakoglobin
GO:0099080	supramolecular complex	8.8e-06	0.00302	8.62 (7965,308,21,7)	[+] Show genes
					KRT5 - keratin 5
					KRT19 - keratin 19
					KRT6A - keratin 6a
					KRT15 - keratin 15
					KRT14 - keratin 14
					KRT17 - keratin 17
					JUP - junction plakoglobin
GO:0099512	supramolecular fiber	8.8e-06	0.00252	8.62 (7965,308,21,7)	[+] Show genes
					KRT5 - keratin 5
					KRT19 - keratin 19
					KRT6A - keratin 6a
					KRT15 - keratin 15
					KRT14 - keratin 14
					KRT17 - keratin 17
					JUP - junction plakoglobin
GO:0045095	keratin filament	1.49e-05	0.00366	59.89 (7965,19,21,3)	[+] Show genes
					KRT5 - keratin 5
					KRT6A - keratin 6a
					KRT14 - keratin 14
GO:0070062	extracellular exosome	3.84e-05	0.00826	3.71 (7965,1125,21,11)	[+] Show genes
					KRT5 - keratin 5
					KRT19 - keratin 19
					SFN - stratifin
					KRT6A - keratin 6a
					CA2 - carbonic anhydrase ii
					FTH1 - ferritin, heavy polypeptide 1
					KRT15 - keratin 15
					KRT14 - keratin 14
					KRT17 - keratin 17
					JUP - junction plakoglobin
					ALDOA - aldolase a, fructose-bisphosphate
GO:0071944	cell periphery	3.95e-05	0.00754	43.76 (7965,26,21,3)	[+] Show genes
					KRT19 - keratin 19
					KRT14 - keratin 14
					KRT17 - keratin 17
GO:0043230	extracellular organelle	4.08e-05	0.00701	3.69 (7965,1132,21,11)	[+] Show genes
					KRT5 - keratin 5
					KRT19 - keratin 19
					SFN - stratifin
					KRT6A - keratin 6a
					CA2 - carbonic anhydrase ii
					FTH1 - ferritin, heavy polypeptide 1
					KRT15 - keratin 15
					KRT14 - keratin 14
					KRT17 - keratin 17
					JUP - junction plakoglobin
					ALDOA - aldolase a, fructose-bisphosphate
GO:1903561	extracellular vesicle	4.08e-05	0.00637	3.69 (7965,1132,21,11)	[+] Show genes
					KRT5 - keratin 5
					KRT19 - keratin 19
					SFN - stratifin
					KRT6A - keratin 6a
					CA2 - carbonic anhydrase ii
					FTH1 - ferritin, heavy polypeptide 1
					KRT15 - keratin 15
					KRT14 - keratin 14
					KRT17 - keratin 17
					JUP - junction plakoglobin
					ALDOA - aldolase a, fructose-bisphosphate
GO:0016327	apicolateral plasma membrane	0.000236	0.0337	84.29 (7965,9,21,2)	[+] Show genes
					KRT19 - keratin 19
					JUP - junction plakoglobin
GO:0031982	vesicle	0.000954	0.126	2.62 (7965,1593,21,11)	[+] Show genes
					KRT5 - keratin 5
					KRT19 - keratin 19
					SFN - stratifin
					KRT6A - keratin 6a
					CA2 - carbonic anhydrase ii
					FTH1 - ferritin, heavy polypeptide 1
					KRT15 - keratin 15
					KRT14 - keratin 14
					KRT17 - keratin 17
					JUP - junction plakoglobin
					ALDOA - aldolase a, fructose-bisphosphate

## Sheet: Down-regulated genes
Enriched GO terms in 13 down-regulated genes.
Biological process
GO term	Description	P-value	FDR q-value	Enrichment (N, B, n, b)	Genes
GO:0010273	detoxification of copper ion	3.11e-05	0.406	221.25 (7965,6,12,2)	[+] Show genes
					MT2A - metallothionein 2a
					MT1E - metallothionein 1e
GO:0071294	cellular response to zinc ion	3.11e-05	0.203	221.25 (7965,6,12,2)	[+] Show genes
					MT2A - metallothionein 2a
					MT1E - metallothionein 1e
GO:0061687	detoxification of inorganic compound	4.35e-05	0.189	189.64 (7965,7,12,2)	[+] Show genes
					MT2A - metallothionein 2a
					MT1E - metallothionein 1e
GO:0006882	cellular zinc ion homeostasis	0.000114	0.371	120.68 (7965,11,12,2)	[+] Show genes
					MT2A - metallothionein 2a
					MT1E - metallothionein 1e
GO:0055069	zinc ion homeostasis	0.000114	0.297	120.68 (7965,11,12,2)	[+] Show genes
					MT2A - metallothionein 2a
					MT1E - metallothionein 1e
GO:0071280	cellular response to copper ion	0.000161	0.35	102.12 (7965,13,12,2)	[+] Show genes
					MT2A - metallothionein 2a
					MT1E - metallothionein 1e
GO:0010043	response to zinc ion	0.000279	0.521	78.09 (7965,17,12,2)	[+] Show genes
					MT2A - metallothionein 2a
					MT1E - metallothionein 1e
GO:0030278	regulation of ossification	0.000324	0.529	21.18 (7965,94,12,3)	[+] Show genes
					IFITM1 - interferon induced transmembrane protein 1
					ID3 - inhibitor of dna binding 3, dominant negative helix-loop-helix protein
					DKK1 - dickkopf wnt signaling pathway inhibitor 1
GO:0048519	negative regulation of biological process	0.000326	0.474	2.64 (7965,2514,12,10)	[+] Show genes
					IFITM1 - interferon induced transmembrane protein 1
					ID3 - inhibitor of dna binding 3, dominant negative helix-loop-helix protein
					DCBLD2 - discoidin, cub and lccl domain containing 2
					MT2A - metallothionein 2a
					TGFBI - transforming growth factor, beta-induced, 68kda
					DKK1 - dickkopf wnt signaling pathway inhibitor 1
					MT1E - metallothionein 1e
					H1F0 - h1 histone family, member 0
					ANKRD1 - ankyrin repeat domain 1 (cardiac muscle)
					IFI6 - interferon, alpha-inducible protein 6
GO:0046688	response to copper ion	0.000389	0.509	66.37 (7965,20,12,2)	[+] Show genes
					MT2A - metallothionein 2a
					MT1E - metallothionein 1e
GO:0071276	cellular response to cadmium ion	0.000473	0.561	60.34 (7965,22,12,2)	[+] Show genes
					MT2A - metallothionein 2a
					MT1E - metallothionein 1e
GO:0045926	negative regulation of growth	0.000821	0.893	15.44 (7965,129,12,3)	[+] Show genes
					DCBLD2 - discoidin, cub and lccl domain containing 2
					MT2A - metallothionein 2a
					MT1E - metallothionein 1e
