# Supplementary material for: Anti-Aging Effects of Leontopodium alpinum (Edelweiss) Callus Culture Extract through Transcriptome Profiling
Source: Genes (Basel). 2020 Feb 21;11(2):230. doi: 10.3390/genes11020230 (PMC7074254; doi:10.3390/genes11020230)
Supplement: Supplementary file 1 [file genes-11-00230-s001.zip › Table S1.xlsx]

## Sheet: Table S1
Table S1. Expression profiles of human keratocyte (HaCaT) cells in response to LACCE.
RNA-Seq revealed 11,300 human genes expressed in human keratinocyte cells.
DEG indicates differentially expressed genes, including down-regulated genes (Down) and up-regulated genes (Up) based on adjusted p-values (padj) of less than 0.05 and log2 converted fold change (foldChange) of more than 0.5. NS indicates non-significantly expressed genes.
A total of 35 DEGs, including 13 down-regulated and 22 up-regulated genes, were identified.
C1, C2, are C3 are FPKM values from control samples, whereas T1, T2, and T3 are FPKM values from LACCE-treated samples.
DEG	Accession No.	C1	C2	C3	T1	T2	T3	padj	log2FoldChange	pvalue	foldChange	log10padj	Gene symbol	Description
Down	NM_014391.2	17	16	16	4	3	3	0.000135584	-3.24619	2.87966558106178e-7	0.10539	3.86779	ANKRD1	ankyrin repeat domain 1
Down	NR_003286.4	1709	649	670	472	202	202	4.35941129532617e-207	-2.57964	3.85788610205856e-211	0.167283	206.361	RNA18SN5	RNA, 18S ribosomal N5
Down	NM_002167.4	67	60	63	33	33	33	6.82492e-05	-1.35223	1.3287463704273e-7	0.391687	4.1659	ID3	inhibitor of DNA binding 3, HLH protein
Down	NM_014899.3	62	71	70	39	39	39	0.000899988	-1.14323	2.38935e-06	0.452746	3.04576	RHOBTB3	Rho related BTB domain containing 3
Down	NM_012242.3	98	93	95	61	58	58	0.000339102	-0.996188	7.50224949354195e-7	0.501323	3.46967	DKK1	dickkopf WNT signaling pathway inhibitor 1
Down	NM_080927.3	80	93	92	57	57	57	0.00334955	-0.909308	1.12417e-05	0.532441	2.47501	DCBLD2	discoidin, CUB and LCCL domain containing 2
Down	NM_002038.3	126	109	110	82	74	74	0.00108415	-0.841924	3.1661e-06	0.557899	2.96491	IFI6	interferon alpha inducible protein 6
Down	NR_015379.3	93	93	88	63	60	60	0.0093483	-0.837853	3.39186e-05	0.559476	2.02927	UCA1	urothelial cancer associated 1
Down	NM_003641.3	220	201	200	151	145	145	6.82492e-05	-0.711041	1.30420603236572e-7	0.610879	4.1659	IFITM1	interferon induced transmembrane protein 1
Down	NM_005318.3	177	175	175	130	125	125	0.000988088	-0.679234	2.79813e-06	0.624497	3.0052	H1F0	H1 histone family member 0
Down	NM_175617.3	349	311	320	251	241	241	1.42932e-05	-0.603298	2.52976782411397e-8	0.658247	4.84487	MT1E	metallothionein 1E
Down	NM_000358.2	540	518	514	403	401	401	3.26700980972673e-7	-0.55235	3.46939094838236e-10	0.681909	6.48585	TGFBI	transforming growth factor beta induced
Down	NM_005953.4	1354	1262	1258	1105	969	969	1.87592579919815e-12	-0.501588	1.66011132672402e-15	0.706329	11.7268	MT2A	metallothionein 2A
NS	NR_027158.1	289	256	274	239	213	213	0.0390978	-0.432448	0.000176459	0.741003	1.40785	SNHG29	small nucleolar RNA host gene 29
NS	NM_003246.3	478	551	539	421	429	429	0.000490136	-0.423077	1.19636e-06	0.745832	3.30968	THBS1	thrombospondin 1
NS	NM_005556.3	662	587	606	510	510	510	0.000379424	-0.399928	8.73011072113064e-7	0.757896	3.42088	KRT7	keratin 7
NS	NM_000311.4	345	345	350	293	285	285	0.0390978	-0.387289	0.000175771	0.764565	1.40785	PRNP	prion protein
NS	NM_021034.2	693	638	616	537	541	541	0.000597541	-0.383006	1.53351e-06	0.766838	3.22363	IFITM3	interferon induced transmembrane protein 3
NS	NM_006597.5	2284	2270	2276	2049	1934	1934	1.21452e-05	-0.297785	1.93463484656683e-8	0.8135	4.9156	Hsp70	heat shock protein family A
NS	NM_000852.3	699	608	633	742	743	743	0.0306505	0.288938	0.000119347	1.22174	1.51356	GSTP1	glutathione S-transferase pi 1
NS	NM_00113523	1224	1164	1159	1439	1367	1367	1.42932e-05	0.339139	2.48736951107209e-8	1.265	4.84487	LDHA	ens lactate dehydrogenase A
NS	NM_000365.5	619	574	573	721	682	682	0.00242673	0.346427	7.51641e-06	1.27141	2.61498	TPI1	triosephosphate isomerase 1
NS	NM_001909.4	506	463	457	566	563	563	0.0062015	0.356787	2.16604e-05	1.28057	2.2075	CTSD	cathepsin D
NS	NM_002415.1	549	489	507	622	612	612	0.00162308	0.37128	4.8836e-06	1.2935	2.78966	MIF	macrophage migration inhibitory factor
NS	NM_005978.3	528	468	468	592	586	586	0.000979391	0.388787	2.68683e-06	1.30929	3.00904	S100A2	S100 calcium binding protein A2
NS	NM_000034.3	709	627	634	825	789	789	1.21452e-05	0.414357	1.91074609498548e-8	1.3327	4.9156	ALDOA	aldolase, fructose-bisphosphate A
NS	NM_001540.4	202	186	181	241	236	236	0.0347111	0.470152	0.000144373	1.38525	1.45953	small	heat shock protein family B
NS	NM_014762.3	173	173	175	219	219	219	0.0390978	0.483291	0.000171364	1.39793	1.40785	DHCR24	24-dehydrocholesterol reductase
NS	NM_000291.3	339	322	343	426	425	425	8.30777e-05	0.499684	1.69096129629949e-7	1.4139	4.08052	PGK1	phosphoglycerate kinase 1
NS	NM_002461.2	40	36	37	59	59	59	0.052811	0.93241	0.000243024	1.90846	1.27728	MVD	mevalonate diphosphate decarboxylase
NS	NM_021154.4	123	118	121	91	88	88	0.0537108	-0.63193	0.000251918	0.645312	1.26994	PSAT1	phosphoserine aminotransferase 1
NS	NM_005165.2	8	8	8	18	19	19	0.0986021	1.74601	0.000471196	3.3543	1.00611	ALDOC	aldolase, fructose-bisphosphate C
NS	NM_00111430	11	10	10	22	22	22	0.106002	1.56044	0.000515941	2.94944	0.974684	ELF3	ens E74 like ETS transcription factor 3
NS	NM_000581.3	169	154	147	122	122	122	0.112303	-0.519208	0.000563032	0.697755	0.94961	GPX1	glutathione peroxidase 1
NS	NM_004104.4	51	55	54	72	79	79	0.112303	0.754717	0.000566482	1.6873	0.94961	FASN	fatty acid synthase
NS	NM_001511.3	74	69	66	48	48	48	0.146573	-0.772809	0.000762243	0.585277	0.833946	CXCL1	C-X-C motif chemokine ligand 1
NS	NM_002855.4	73	74	72	100	99	99	0.146573	0.641024	0.000765294	1.55944	0.833946	NECTIN1	nectin cell adhesion molecule 1
NS	NM_001402.5	2638	2497	2517	2379	2333	2333	0.159881	-0.171122	0.000848927	0.888152	0.796203	EEF1A1	eukaryotic translation elongation factor 1 alpha 1
NS	NM_001011.3	759	713	725	661	644	644	0.180172	-0.248376	0.000972611	0.841844	0.744312	RPS7	ribosomal protein S7
NS	NM_002273.3	43	38	42	58	62	62	0.183233	0.814337	0.00100535	1.75849	0.736997	KRT8	keratin 8
NS	NM_00130562	293	286	282	261	231	231	0.216144	-0.362547	0.00120505	0.77779	0.665257	CALM2	ens calmodulin 2
NS	NM_014624.3	243	208	210	252	270	270	0.223634	0.37701	0.0012666	1.29865	0.650461	S100A6	S100 calcium binding protein A6
NS	NM_001101.4	2908	2740	2756	2592	2594	2594	0.256254	-0.159677	0.00147403	0.895226	0.59133	ACTB	actin beta
NS	NM_021109.3	997	919	939	865	855	855	0.298559	-0.213927	0.00174379	0.862187	0.52497	TMSB4X	thymosin beta 4 X-linked
NS	NM_001964.2	30	33	30	44	49	49	0.314468	0.878864	0.00186455	1.83893	0.502423	EGR1	early growth response 1
NS	NM_004048.2	1451	1376	1382	1301	1275	1275	0.364363	-0.184117	0.00219263	0.880188	0.438466	B2M	beta-2-microglobulin
NS	NM_001547.4	23	25	24	13	13	13	0.383885	-1.26614	0.00234408	0.415772	0.415798	IFIT2	interferon induced protein with tetratricopeptide repeats 2
NS	NM_002639.4	240	237	240	297	274	274	0.401882	0.342585	0.00248953	1.26803	0.395902	SERPINB5	serpin family B member 5
NS	NR_120641.1	32	35	37	22	21	21	0.429092	-1.005	0.00269606	0.498271	0.36745	LNCAROD	lncRNA activating regulator of DKK1
NS	NM_002970.3	38	37	37	55	54	54	0.439648	0.779722	0.0028013	1.7168	0.356895	SAT1	spermidine/spermine N1-acetyltransferase 1
NS	NM_007209.3	2036	1829	1845	1753	1763	1763	0.494344	-0.162424	0.00319355	0.893523	0.305971	RPL35	ribosomal protein L35
NS	NR_038262.1	2	3	2	8	8	8	0.510081	2.48903	0.00336615	5.61401	0.292361	MIR210HG	MIR210 host gene
NS	NM_001255.2	253	238	237	210	202	202	0.510081	-0.353403	0.00341924	0.782736	0.292361	CDC20	cell division cycle 20
NS	NM_005101.3	71	66	70	50	50	50	0.510081	-0.668083	0.00343063	0.629342	0.292361	ISG15	ISG15 ubiquitin-like modifier
NS	NM_005022.3	1007	913	902	872	845	845	0.511752	-0.200256	0.00348716	0.870396	0.290941	PFN1	profilin 1
NS	NM_000175.4	116	111	111	141	140	140	0.559373	0.45745	0.00386116	1.37311	0.252299	GPI	glucose-6-phosphate isomerase
NS	NM_006516.2	52	50	52	70	70	70	0.630403	0.645059	0.00444102	1.5638	0.200382	SLC2A1	solute carrier family 2 member 1
NS	NM_006392.3	202	195	187	160	163	163	0.630403	-0.381197	0.00446303	0.7678	0.200382	NOP56	NOP56 ribonucleoprotein
NS	NM_000146.3	610	557	548	628	640	640	0.69221	0.2228	0.00496186	1.167	0.159762	FTL	ferritin light chain
NS	NM_001423.2	140	137	139	116	110	110	0.710547	-0.443218	0.00515618	0.735492	0.148407	EMP1	epithelial membrane protein 1
NS	NM_001657.3	29	30	28	43	43	43	0.757574	0.817808	0.00556448	1.76273	0.120575	AREG	amphiregulin
NS	NM_003670.2	11	12	11	20	21	21	0.770158	1.24101	0.00576238	2.36363	0.11342	BHLHE40	basic helix-loop-helix family member e40
NS	NR_002746.1	25	23	18	37	33	33	0.770158	0.922995	0.00579322	1.89605	0.11342	SNORD47	small nucleolar RNA, C/D box 47
NS	NM_00127092	11	12	12	5	5	5	0.881008	-1.73348	0.00671156	0.300726	0.0550203	IFIT1	ens interferon induced protein with tetratricopeptide repeats 1
NS	NM_053056.2	148	153	159	124	127	127	0.881008	-0.407415	0.00678298	0.753973	0.0550203	CCND1	cyclin D1
NS	NR_027122.1	23	33	27	35	44	44	0.88661	0.816501	0.00690457	1.76113	0.0522675	ESRG	embryonic stem cell related
NS	NM_021009.6	522	484	498	560	557	557	0.938914	0.223712	0.00739499	1.16773	0.0273741	UBC	ubiquitin C
NS	NM_001944.2	21	25	26	37	36	36	0.97047	0.860298	0.00772941	1.81541	0.0130179	DSG3	desmoglein 3
NS	NM_001428.4	159	157	166	191	191	191	0.975465	0.360559	0.00785552	1.28392	0.0107883	ENO1	enolase 1
NS	NM_174936.3	35	34	33	47	49	49	0.984325	0.730742	0.00802583	1.65949	0.00686128	PCSK9	proprotein convertase subtilisin/kexin type 9
NS	NR_146117.1	25	12	13	10	8	8	0.984325	-1.34595	0.00810109	0.393395	0.00686128	RNA45SN4	RNA, 45S pre-ribosomal N4
NS	NM_002535.2	17	18	19	9	10	10	0.992203	-1.28077	0.00825372	0.411575	0.00339952	OAS2	2'-5'-oligoadenylate synthetase 2
NS	NM_003486.6	620	602	604	673	670	670	1	0.203759	0.00863642	1.15169	0	SLC7A5	solute carrier family 7 member 5
NS	NM_00112282	463	461	468	421	411	411	1	-0.234711	0.0092348	0.849855	0	SET	ens SET nuclear proto-oncogene
NS	NM_002166.4	7	6	7	2	2	2	1	-2.41756	0.00942967	0.187172	0	ID2	inhibitor of DNA binding 2
NS	NM_000104.3	10	10	11	18	19	19	1	1.22057	0.00993548	2.33038	0	CYP1B1	cytochrome P450 family 1 subfamily B member 1
NS	NM_022121.4	90	87	89	115	108	108	1	0.45532	0.0105035	1.37109	0	PERP	PERP, TP53 apoptosis effector
NS	NM_005066.2	129	132	129	107	106	106	1	-0.416958	0.0105733	0.749002	0	SFPQ	splicing factor proline and glutamine rich
NS	NR_003069.1	2	2	1	4	7	7	1	2.55931	0.0106942	5.89426	0	SNORD88C	small nucleolar RNA, C/D box 88C
NS	NM_00115993	158	154	153	135	126	126	1	-0.380965	0.0107495	0.767924	0	EBNA1BP2	ens EBNA1 binding protein 2
NS	NR_003277.1	98	91	91	75	73	73	1	-0.490901	0.0110417	0.711581	0	HNRNPA1P33	heterogeneous nuclear ribonucleoprotein A1 pseudogene 33
NS	NM_001154.3	193	187	191	164	160	160	1	-0.34295	0.0110875	0.788427	0	ANXA5	annexin A5
NS	NM_006084.4	30	27	28	18	18	18	1	-0.938149	0.011133	0.521902	0	IRF9	interferon regulatory factor 9
NS	NM_000213.4	135	139	134	155	166	166	1	0.368946	0.0118454	1.29141	0	ITGB4	integrin subunit beta 4
NS	NM_002353.2	260	250	248	287	290	290	1	0.28038	0.0118891	1.21451	0	TACSTD2	tumor associated calcium signal transducer 2
NS	NM_002629.3	48	41	45	60	60	60	1	0.613625	0.0120497	1.5301	0	PGAM1	phosphoglycerate mutase 1
NS	NM_022337.2	36	40	40	55	52	52	1	0.655328	0.0121271	1.57497	0	RAB38	RAB38, member RAS oncogene family
NS	NR_132114.1	19	12	13	20	26	26	1	1.01903	0.012259	2.02656	0	SNHG19	small nucleolar RNA host gene 19
NS	NM_00119070	1537	1471	1406	1584	1573	1573	1	0.144788	0.0124656	1.10557	0	MTRNR2L8	ens MT-RNR2 like 8
NS	NM_003129.3	37	37	38	54	50	50	1	0.661784	0.0127472	1.58204	0	SQLE	squalene epoxidase
NS	NM_002568.3	581	582	584	531	527	527	1	-0.201644	0.013948	0.869559	0	A	poly
NS	NM_002512.3	17	13	17	25	25	25	1	0.967406	0.0146619	1.95532	0	NME2	NME/NM23 nucleoside diphosphate kinase 2
NS	NR_132980.1	24	17	20	16	10	10	1	-1.08795	0.0147836	0.47043	0	SNORD141A	small nucleolar RNA, C/D box 141A
NS	NM_001064.3	228	219	218	255	254	254	1	0.286843	0.0151981	1.21997	0	TKT	transketolase
NS	NM_001175.6	132	126	129	104	108	108	1	-0.394391	0.0157878	0.760811	0	ARHGDIB	Rho GDP dissociation inhibitor beta
NS	NM_012101.3	44	44	46	56	61	61	1	0.590415	0.0160998	1.50568	0	TRIM29	tripartite motif containing 29
NS	NM_021077.3	9	9	10	16	17	17	1	1.19553	0.0172077	2.29029	0	NMB	neuromedin B
NS	NM_00113008	36	34	36	27	23	23	1	-0.772135	0.0173356	0.58555	0	IFI27	ens interferon alpha inducible protein 27
NS	NM_000786.3	33	34	33	48	45	45	1	0.669091	0.0173598	1.59007	0	CYP51A1	cytochrome P450 family 51 subfamily A member 1
NS	NM_005347.4	212	215	215	189	183	183	1	-0.302039	0.0177215	0.811105	0	Hsp70	heat shock protein family A
NS	NM_003897.3	156	144	148	167	179	179	1	0.330727	0.0190535	1.25765	0	IER3	immediate early response 3
NS	NM_002229.2	56	53	55	71	70	70	1	0.524291	0.0191963	1.43823	0	JUNB	JunB proto-oncogene, AP-1 transcription factor subunit
NS	NM_002046.6	92	84	88	109	107	107	1	0.420144	0.019328	1.33806	0	GAPDH	glyceraldehyde-3-phosphate dehydrogenase
NS	NM_007104.4	658	606	590	588	553	553	1	-0.186926	0.0195503	0.878476	0	RPL10A	ribosomal protein L10a
NS	NM_002654.5	20	17	20	30	28	28	1	0.852325	0.0196018	1.80541	0	PKM	pyruvate kinase M1/2
NS	NM_000859.2	26	28	29	39	39	39	1	0.712738	0.0204138	1.63891	0	HMGCR	3-hydroxy-3-methylglutaryl-CoA reductase
NS	NM_005617.3	114	99	116	138	128	128	1	0.375732	0.0207244	1.2975	0	RPS14	ribosomal protein S14
NS	NM_00103240	21	21	20	14	12	12	1	-1.01019	0.021512	0.496482	0	OAS1	ens 2'-5'-oligoadenylate synthetase 1
NS	NM_001216.2	1	0	0	3	3	3	1	3.99611	0.0215356	15.9569	0	CA9	carbonic anhydrase 9
NS	NM_000299.3	64	60	64	79	79	79	1	0.482088	0.0220052	1.39676	0	PKP1	plakophilin 1
NS	NM_014367.3	43	42	44	56	57	57	1	0.573833	0.0221463	1.48847	0	FAM162A	family with sequence similarity 162 member A
NS	NR_106806.1	2	0	0	5	3	3	1	3.26108	0.0225307	9.587	0	MIR6748	microRNA 6748
NS	NM_000903.2	52	51	51	66	66	66	1	0.522815	0.0237346	1.43676	0	P	NAD
NS	NR_002715.1	25	18	14	17	34	34	1	0.82809	0.0239395	1.77533	0	RN7SL1	RNA, 7SL, cytoplasmic 1
NS	NM_021104.1	437	372	389	353	485	485	1	0.207399	0.0240149	1.1546	0	RPL41	ribosomal protein L41
NS	NM_001945.2	21	21	20	31	30	30	1	0.79554	0.0241616	1.73573	0	HBEGF	heparin binding EGF like growth factor
NS	NM_00113652	59	57	59	48	43	43	1	-0.553392	0.0244862	0.681416	0	SERPINE2	ens serpin family E member 2
NS	NM_020672.2	204	179	191	217	220	220	1	0.281798	0.0259713	1.21571	0	S100A14	S100 calcium binding protein A14
NS	NM_004429.4	24	25	26	36	35	35	1	0.717879	0.0265953	1.64476	0	EFNB1	ephrin B1
NS	NM_015474.3	33	37	36	25	25	25	1	-0.716165	0.0265953	0.608713	0	SAMHD1	SAM and HD domain containing deoxynucleoside triphosphate triphosphohydrolase 1
NS	NM_000499.4	1	2	2	6	5	5	1	2.31946	0.026733	4.99146	0	CYP1A1	cytochrome P450 family 1 subfamily A member 1
NS	NM_00129321	756	721	716	687	669	669	1	-0.164982	0.027739	0.89194	0	TUBB	ens tubulin beta class I
NS	NM_006187.3	68	71	70	55	55	55	1	-0.49016	0.0284053	0.711946	0	OAS3	2'-5'-oligoadenylate synthetase 3
NS	NM_00103949	113	105	107	128	129	129	1	0.358506	0.0287049	1.2821	0	Raph blood group	ens CD151 molecule
NS	NM_003009.3	46	37	40	30	30	30	1	-0.646986	0.0295007	0.638613	0	SELENOW	selenoprotein W
NS	NM_00103934	123	122	123	105	102	102	1	-0.362436	0.0300089	0.77785	0	EFEMP1	ens EGF containing fibulin extracellular matrix protein 1
NS	NM_00120451	744	717	725	693	664	664	1	-0.162448	0.0303948	0.893508	0	EIF4A1	ens eukaryotic translation initiation factor 4A1
NS	NR_015421.1	0	0	0	2	2	2	1	5.89737	0.031289	59.6053	0	LOC154761	family with sequence similarity 115, member C pseudogene
NS	NR_145780.1	0	0	0	2	2	2	1	5.89737	0.031289	59.6053	0	SNORD159	small nucleolar RNA, C/D box 159
NS	NM_002274.3	8	9	9	15	15	15	1	1.13009	0.0324316	2.18872	0	KRT13	keratin 13
NS	NM_00127820	177	168	172	149	149	149	1	-0.301705	0.0324352	0.811293	0	SLC43A3	ens solute carrier family 43 member 3
NS	NM_00127100	29	28	30	20	20	20	1	-0.768487	0.0326895	0.587033	0	TFPI2	ens tissue factor pathway inhibitor 2
NS	NM_033274.4	17	16	17	10	10	10	1	-1.05206	0.0335742	0.482279	0	ADAM19	ADAM metallopeptidase domain 19
NS	NM_000999.3	641	584	567	577	536	536	1	-0.172169	0.0337076	0.887507	0	RPL38	ribosomal protein L38
NS	NM_00119047	1478	1495	1426	1549	1558	1558	1	0.123049	0.0342784	1.08903	0	MTRNR2L2	ens MT-RNR2 like 2
NS	NM_000235.3	80	80	82	68	64	64	1	-0.437185	0.0345547	0.738574	0	LIPA	lipase A, lysosomal acid type
NS	NM_005274.2	95	92	96	81	76	76	1	-0.403183	0.0345561	0.756188	0	GNG5	G protein subunit gamma 5
NS	NM_00119928	27	29	28	39	38	38	1	0.652152	0.0346503	1.57151	0	HAS3	ens hyaluronan synthase 3
NS	NM_000971.3	1213	1144	1144	1151	1065	1065	1	-0.134183	0.0346585	0.911186	0	RPL7	ribosomal protein L7
NS	NR_002571.1	3	2	1	5	6	6	1	2.08771	0.03486	4.25073	0	SNORD58A	small nucleolar RNA, C/D box 58A
NS	NM_00117803	102	98	97	84	81	81	1	-0.390724	0.0357276	0.762747	0	SF1	ens splicing factor 1
NS	NM_002473.5	179	195	186	203	217	217	1	0.268835	0.0361331	1.20483	0	MYH9	myosin heavy chain 9
NS	NM_005564.4	352	329	325	377	367	367	1	0.207434	0.0362252	1.15463	0	LCN2	lipocalin 2
NS	NM_000431.3	17	16	15	24	24	24	1	0.839394	0.0362392	1.7893	0	MVK	mevalonate kinase
NS	NM_00107750	31	27	29	40	39	39	1	0.632865	0.0374741	1.55064	0	KLK10	ens kallikrein related peptidase 10
NS	NM_002165.3	123	107	106	92	95	95	1	-0.363351	0.0375059	0.777357	0	ID1	inhibitor of DNA binding 1, HLH protein
NS	NM_021727.4	14	11	11	19	19	19	1	0.949392	0.038251	1.93106	0	FADS3	fatty acid desaturase 3
NS	NM_001827.2	178	165	162	152	143	143	1	-0.295157	0.0384252	0.814984	0	CKS2	CDC28 protein kinase regulatory subunit 2
NS	NR_106790.1	0	1	1	2	4	4	1	3.06955	0.0386681	8.39512	0	MIR6732	microRNA 6732
NS	NM_000366.5	63	63	60	45	51	51	1	-0.487804	0.0397944	0.71311	0	TPM1	tropomyosin 1
NS	NM_00127207	16	16	16	11	9	9	1	-1.03742	0.04017	0.4872	0	AP1S2	ens adaptor related protein complex 1 subunit sigma 2
NS	NM_000402.4	70	65	66	82	82	82	1	0.420646	0.0408769	1.33853	0	G6PD	glucose-6-phosphate dehydrogenase
NS	NM_00120252	107	106	102	123	124	124	1	0.341061	0.0410222	1.26669	0	DDR1	ens discoidin domain receptor tyrosine kinase 1
NS	NM_002081.2	69	61	63	79	79	79	1	0.427565	0.0414648	1.34496	0	GPC1	glypican 1
NS	NM_020311.2	1	2	2	5	5	5	1	2.18831	0.0415556	4.5577	0	ACKR3	atypical chemokine receptor 3
NS	NM_020992.3	201	187	189	225	214	214	1	0.258248	0.0416169	1.19603	0	PDLIM1	PDZ and LIM domain 1
NS	NM_002318.2	27	26	27	37	36	36	1	0.642085	0.0429985	1.56058	0	LOXL2	lysyl oxidase like 2
NS	NM_006579.2	107	98	95	120	117	117	1	0.344966	0.0434712	1.27012	0	EBP	EBP, cholestenol delta-isomerase
NS	NM_016817.2	6	6	6	3	2	2	1	-1.89924	0.0434999	0.268084	0	OAS2	2'-5'-oligoadenylate synthetase 2
NS	NM_004343.3	333	318	321	296	291	291	1	-0.210741	0.0440947	0.864093	0	CALR	calreticulin
NS	NM_00114376	904	829	828	821	785	785	1	-0.142051	0.0446055	0.90623	0	EIF5A	ens eukaryotic translation initiation factor 5A
NS	NM_00131677	128	127	124	110	107	107	1	-0.325133	0.0476653	0.798225	0	GARS	ens glycyl-tRNA synthetase
NS	NM_002999.3	126	122	125	146	143	143	1	0.30622	0.0477368	1.23646	0	SDC4	syndecan 4
NS	NM_002954.5	42	34	36	39	53	53	1	0.536764	0.0480366	1.45071	0	RPS27A	ribosomal protein S27a
NS	NM_00108392	27	28	30	38	38	38	1	0.609511	0.0487126	1.52574	0	C1orf116	ens chrhomosome 1 open reading frame 116
NS	NM_000610.3	217	226	219	196	196	196	1	-0.245717	0.0493519	0.843397	0	Indian blood group	CD44 molecule
NS	NR_001445.2	13	4	5	4	3	3	1	-1.59878	0.0504051	0.330155	0	RN7SK	RNA, 7SK small nuclear
NS	NM_000987.4	1146	1077	1073	1014	1043	1043	1	-0.126704	0.0504573	0.915922	0	RPL26	ribosomal protein L26
NS	NM_00117150	50	54	53	43	40	40	1	-0.505754	0.0510267	0.704292	0	MCFD2	ens multiple coagulation factor deficiency 2
NS	NM_012449.2	13	12	13	8	7	7	1	-1.12197	0.0524767	0.459466	0	STEAP1	STEAP family member 1
NS	NR_002739.1	3	1	2	2	7	7	1	1.96433	0.052692	3.90232	0	SNORD56	small nucleolar RNA, C/D box 56
NS	NM_002105.2	225	211	210	198	188	188	1	-0.244936	0.0527169	0.843853	0	H2AFX	H2A histone family member X
NS	NR_104080.1	42	36	40	33	28	28	1	-0.584038	0.0533858	0.667094	0	RNU6-9	RNA, U6 small nuclear 9
NS	NM_004252.4	45	44	45	59	55	55	1	0.482657	0.053532	1.39731	0	SLC9A3R1	SLC9A3 regulator 1
NS	NM_001572.3	23	21	20	15	14	14	1	-0.820955	0.0537198	0.566067	0	IRF7	interferon regulatory factor 7
NS	NM_022060.2	15	15	13	22	21	21	1	0.822668	0.0537198	1.76867	0	ABHD4	abhydrolase domain containing 4
NS	NM_004599.3	37	37	37	49	47	47	1	0.526531	0.0540213	1.44046	0	SREBF2	sterol regulatory element binding transcription factor 2
NS	NM_006417.4	16	16	16	10	10	10	1	-0.967739	0.0543179	0.511307	0	IFI44	interferon induced protein 44
NS	NM_001769.3	36	31	31	38	45	45	1	0.554857	0.0557335	1.46902	0	CD9	CD9 molecule
NS	NM_014578.3	21	20	19	26	29	29	1	0.697484	0.0563556	1.62167	0	RHOD	ras hhomolog family member D
NS	NM_014280.2	84	80	80	68	67	67	1	-0.391645	0.0564733	0.76226	0	Hsp40	DnaJ heat shock protein family
NS	NM_00128696	13	12	10	18	18	18	1	0.895634	0.0566837	1.86043	0	JUND	ens JunD proto-oncogene, AP-1 transcription factor subunit
NS	NM_00130612	271	335	301	311	343	343	1	0.197673	0.0570246	1.14685	0	FN1	ens fibronectin 1
NS	NM_002792.3	355	317	331	368	365	365	1	0.189163	0.0571597	1.1401	0	PSMA7	proteasome subunit alpha 7
NS	NM_005720.3	100	86	91	107	109	109	1	0.33307	0.061478	1.25969	0	ARPC1B	actin related protein 2/3 complex subunit 1B
NS	NM_001096.2	56	58	58	70	70	70	1	0.415508	0.0622138	1.33377	0	ACLY	ATP citrate lyase
NS	NM_004433.4	0	0	0	1	2	2	1	5.54223	0.062552	46.599	0	ELF3	E74 like ETS transcription factor 3
NS	NR_002584.1	0	0	0	1	2	2	1	5.54223	0.062552	46.599	0	SNORA69	small nucleolar RNA, H/ACA box 69
NS	NM_006088.5	1100	1023	1018	971	995	995	1	-0.121927	0.0639546	0.918959	0	TUBB4B	tubulin beta 4B class IVb
NS	NM_016306.5	77	72	75	61	62	62	1	-0.39655	0.0644906	0.759673	0	Hsp40	DnaJ heat shock protein family
NS	NR_106918.1	5	6	7	6	13	13	1	1.17973	0.0654639	2.26534	0	MIR6859-1	microRNA 6859-1
NS	NR_003042.1	0	0	2	1	4	4	1	2.8586	0.0655504	7.2531	0	SNORD45C	small nucleolar RNA, C/D box 45C
NS	NM_004223.4	87	77	79	67	68	68	1	-0.372849	0.0696475	0.772256	0	UBE2L6	ubiquitin conjugating enzyme E2 L6
NS	NM_020223.3	55	53	51	41	43	43	1	-0.465625	0.0698466	0.724157	0	FAM20C	FAM20C, golgi associated secretory pathway kinase
NS	NM_000177.4	41	39	39	48	51	51	1	0.48137	0.0702441	1.39607	0	GSN	gelsolin
NS	NM_00119897	38	40	41	50	50	50	1	0.481368	0.0702441	1.39607	0	KIAA1522	ens KIAA1522
NS	NM_000976.3	1517	1398	1351	1343	1353	1353	1	-0.10775	0.0709705	0.928034	0	RPL12	ribosomal protein L12
NS	NM_00135005	33	32	31	42	41	41	1	0.531722	0.0709956	1.44565	0	SH3BP1	ens SH3 domain binding protein 1
NS	NR_107042.1	5	7	9	4	3	3	1	-1.50362	0.0711165	0.352666	0	MIR8075	microRNA 8075
NS	NM_005971.3	6	6	4	9	10	10	1	1.21717	0.0729866	2.32491	0	FXYD3	FXYD domain containing ion transport regulator 3
NS	NM_001632.4	13	11	12	18	18	18	1	0.837613	0.0736176	1.78709	0	ALPP	alkaline phosphatase, placental
NS	NR_000011.1	13	12	16	18	21	21	1	0.787401	0.0739579	1.72596	0	SNORA70	small nucleolar RNA, H/ACA box 70
NS	NR_106781.1	14653	13431	12653	12422	13451	13451	1	-0.0725181	0.0751988	0.950977	0	MIR6723	microRNA 6723
NS	NM_006942.1	139	126	124	145	149	149	1	0.271181	0.0755021	1.2068	0	SOX15	SRY-box 15
NS	NM_005801.3	293	259	272	310	297	297	1	0.193649	0.075532	1.14365	0	EIF1	eukaryotic translation initiation factor 1
NS	NM_000996.3	802	737	743	750	696	696	1	-0.130868	0.075989	0.913281	0	RPL35A	ribosomal protein L35a
NS	NM_013402.4	28	29	28	37	37	37	1	0.554189	0.0762293	1.46834	0	FADS1	fatty acid desaturase 1
NS	NM_00100884	36	47	42	48	54	54	1	0.460728	0.0766839	1.37624	0	DSP	ens desmoplakin
NS	NR_001285.1	2	1	1	4	4	4	1	2.16496	0.0770069	4.48454	0	SNORD35B	small nucleolar RNA, C/D box 35B
NS	NM_030761.4	2	2	2	5	5	5	1	1.83318	0.0786123	3.56321	0	WNT4	Wnt family member 4
NS	NM_001554.4	43	45	42	32	35	35	1	-0.502359	0.0788942	0.705951	0	CCN1	cellular communication network factor 1
NS	NM_012232.5	191	180	184	205	207	207	1	0.227875	0.0792131	1.17111	0	CAVIN1	caveolae associated protein 1
NS	NM_002178.2	120	105	105	125	127	127	1	0.288715	0.0797355	1.22155	0	IGFBP6	insulin like growth factor binding protein 6
NS	NM_025216.2	40	37	35	47	47	47	1	0.47869	0.0812772	1.39348	0	WNT10A	Wnt family member 10A
NS	NM_000801.4	384	364	369	344	342	342	1	-0.171889	0.0815727	0.88768	0	FKBP1A	FKBP prolyl isomerase 1A
NS	NM_001029.4	257	233	235	222	217	217	1	-0.207174	0.0830546	0.866232	0	RPS26	ribosomal protein S26
NS	NM_005507.2	1060	984	969	965	942	942	1	-0.115586	0.0833085	0.923007	0	CFL1	cofilin 1
NS	NM_080593.2	44	41	40	32	33	33	1	-0.503918	0.0842608	0.705189	0	HIST1H2BK	histone cluster 1 H2B family member k
NS	NM_004501.3	124	126	126	110	109	109	1	-0.283101	0.0850482	0.821823	0	HNRNPU	heterogeneous nuclear ribonucleoprotein U
NS	NM_001032.4	300	260	278	260	252	252	1	-0.191456	0.0866276	0.875722	0	RPS29	ribosomal protein S29
NS	NM_022772.3	31	30	31	38	40	40	1	0.517041	0.0869627	1.43102	0	EPS8L2	EPS8 like 2
NS	NM_005560.4	29	32	32	37	41	41	1	0.512137	0.0884975	1.42616	0	LAMA5	laminin subunit alpha 5
NS	NM_001007.4	1079	1030	1011	1003	976	976	1	-0.112196	0.0888725	0.925179	0	RPS4X	ribosomal protein S4 X-linked
NS	NM_004039.2	124	126	116	132	142	142	1	0.267128	0.0894601	1.20341	0	ANXA2	annexin A2
NS	NM_007315.3	37	42	41	32	31	31	1	-0.505615	0.0900319	0.70436	0	STAT1	signal transducer and activator of transcription 1
NS	NM_000094.3	18	21	20	24	28	28	1	0.631156	0.0913025	1.54881	0	COL7A1	collagen type VII alpha 1 chain
NS	NM_031454.1	17	15	15	22	22	22	1	0.702748	0.0914626	1.6276	0	SELENOO	selenoprotein O
NS	NM_002820.2	72	78	75	88	88	88	1	0.33305	0.0919766	1.25967	0	PTHLH	parathyroid hormone like hormone
NS	NR_003944.2	1	2	0	2	4	4	1	2.33818	0.0924595	5.05665	0	SNORD78	small nucleolar RNA, C/D box 78
NS	NM_00103749	179	177	168	164	152	152	1	-0.234202	0.0932193	0.850155	0	DYNLL1	ens dynein light chain LC8-type 1
NS	NM_002281.3	12	13	12	7	8	8	1	-0.976009	0.0932726	0.508384	0	KRT81	keratin 81
NS	NM_000527.4	45	48	48	56	58	58	1	0.413503	0.0939564	1.33192	0	LDLR	low density lipoprotein receptor
NS	NM_005252.3	18	18	18	24	25	25	1	0.652773	0.0944255	1.57219	0	FOS	Fos proto-oncogene, AP-1 transcription factor subunit
NS	NM_005620.1	1386	1265	1284	1289	1228	1228	1	-0.102097	0.0950193	0.931677	0	S100A11	S100 calcium binding protein A11
NS	NM_002952.3	3536	3266	3264	3350	3165	3165	1	-0.0804677	0.0957009	0.945751	0	RPS2	ribosomal protein S2
NS	NM_003299.2	236	238	244	222	215	215	1	-0.199727	0.0961008	0.870716	0	HSP90B1	heat shock protein 90 beta family member 1
NS	NM_002966.2	431	393	394	426	442	442	1	0.152392	0.0978171	1.11141	0	S100A10	S100 calcium binding protein A10
NS	NM_000985.4	876	796	783	778	770	770	1	-0.118605	0.0984207	0.921078	0	RPL17	ribosomal protein L17
NS	NM_00104335	210	211	209	191	189	189	1	-0.210972	0.0984231	0.863955	0	TPM3	ens tropomyosin 3
NS	NM_005746.2	83	88	90	75	74	74	1	-0.326134	0.0990515	0.797671	0	NAMPT	nicotinamide phosphoribosyltransferase
NS	NM_006191.2	210	203	201	184	185	185	1	-0.213025	0.0992777	0.862726	0	PA2G4	proliferation-associated 2G4
NS	NM_006442.3	262	238	234	222	223	223	1	-0.19513	0.100386	0.873494	0	DRAP1	DR1 associated protein 1
NS	NM_002872.4	87	81	82	67	73	73	1	-0.331966	0.100533	0.794453	0	RAC2	Rac family small GTPase 2
NS	NM_000224.2	692	625	643	682	699	699	1	0.124545	0.102663	1.09016	0	KRT18	keratin 18
NS	NM_016332.3	22	21	21	27	29	29	1	0.588487	0.103113	1.50367	0	MSRB1	methionine sulfoxide reductase B1
NS	NM_00116184	50	50	50	59	61	61	1	0.39098	0.10365	1.31128	0	SULF2	ens sulfatase 2
NS	NM_000989.3	796	720	725	686	714	714	1	-0.120517	0.104504	0.919858	0	RPL30	ribosomal protein L30
NS	NM_00114616	20	18	19	14	13	13	1	-0.730533	0.105162	0.602681	0	TATDN1	ens TatD DNase domain containing 1
NS	NM_002705.4	36	39	38	46	47	47	1	0.445473	0.105541	1.36176	0	PPL	periplakin
NS	NM_006427.3	90	81	87	102	98	98	1	0.300455	0.105789	1.23153	0	SIVA1	SIVA1 apoptosis inducing factor
NS	NM_005517.3	474	434	442	436	411	411	1	-0.145986	0.108407	0.903761	0	HMGN2	high mobility group nucleosomal binding domain 2
NS	NM_004289.6	21	22	22	17	15	15	1	-0.66944	0.10942	0.628751	0	NFE2L3	nuclear factor, erythroid 2 like 3
NS	NM_017572.3	35	32	31	43	40	40	1	0.472169	0.109433	1.38719	0	MKNK2	MAP kinase interacting serine/threonine kinase 2
NS	NM_001212.3	296	277	281	264	260	260	1	-0.177052	0.109705	0.884508	0	C1QBP	complement C1q binding protein
NS	NM_006761.4	501	480	484	473	448	448	1	-0.140157	0.110636	0.90742	0	YWHAE	tyrosine 3-monooxygenase/tryptophan 5-monooxygenase activation protein epsilon
NS	NM_005345.5	328	315	312	332	350	350	1	0.162201	0.112166	1.11899	0	Hsp70	heat shock protein family A
NS	NM_016039.2	139	134	132	127	116	116	1	-0.249829	0.114353	0.840996	0	RTRAF	RNA transcription, translation and transport factor
NS	NR_036515.1	12	14	11	17	18	18	1	0.74253	0.114692	1.67311	0	LOC284454	uncharacterized LOC284454
NS	NM_005563.3	91	80	84	75	72	72	1	-0.3154	0.114737	0.803628	0	STMN1	stathmin 1
NS	NM_00102536	30	32	31	39	39	39	1	0.476972	0.115391	1.39182	0	VEGFA	ens vascular endothelial growth factor A
NS	NM_018948.3	10	11	11	15	16	16	1	0.793247	0.11585	1.73297	0	ERRFI1	ERBB receptor feedback inhibitor 1
NS	NM_00119712	40	36	36	48	45	45	1	0.434048	0.117411	1.35102	0	IRF3	ens interferon regulatory factor 3
NS	NM_000050.4	57	53	53	66	64	64	1	0.362481	0.117522	1.28564	0	ASS1	argininosuccinate synthase 1
NS	NM_000691.4	1	2	1	3	4	4	1	1.98958	0.118698	3.97122	0	ALDH3A1	aldehyde dehydrogenase 3 family member A1
NS	NM_006495.3	3	4	4	2	1	1	1	-1.98796	0.118698	0.252095	0	EVI2B	ecotropic viral integration site 2B
NS	NR_038453.1	2	1	1	3	4	4	1	1.98958	0.118698	3.97122	0	UNC5B-AS1	UNC5B antisense RNA 1
NS	NM_006908.4	248	247	244	234	221	221	1	-0.1845	0.118961	0.879954	0	RAC1	Rac family small GTPase 1
NS	NM_00131693	47	44	38	36	34	34	1	-0.446061	0.119211	0.734045	0	small	ens heat shock protein family B
NS	NM_000978.3	1079	981	983	996	949	949	1	-0.103585	0.119344	0.930717	0	RPL23	ribosomal protein L23
NS	NM_030939.4	44	42	44	37	34	34	1	-0.442242	0.120829	0.73599	0	C6orf62	chrhomosome 6 open reading frame 62
NS	NM_000984.5	719	632	648	710	702	702	1	0.117294	0.121864	1.0847	0	RPL23A	ribosomal protein L23a
NS	NR_125375.1	4	4	4	6	8	8	1	1.23357	0.121975	2.35147	0	SLC9A3-AS1	SLC9A3 antisense RNA 1
NS	NM_000693.3	368	390	391	412	410	410	1	0.145974	0.122501	1.10648	0	ALDH1A3	aldehyde dehydrogenase 1 family member A3
NS	NM_002106.3	251	243	237	227	221	221	1	-0.183506	0.122817	0.880561	0	H2AFZ	H2A histone family member Z
NS	NM_022551.2	1289	1134	1163	1257	1248	1248	1	0.0956401	0.122996	1.06854	0	RPS18	ribosomal protein S18
NS	NM_005178.4	16	14	15	20	21	21	1	0.663155	0.123168	1.58354	0	BCL3	BCL3, transcription coactivator
NS	NM_00110553	147	148	145	135	129	129	1	-0.234049	0.123189	0.850245	0	CAP1	ens cyclase associated actin cytoskeleton regulatory protein 1
NS	NM_005450.4	2	1	1	0	0	0	1	-5.11298	0.125062	0.0288961	0	NOG	noggin
NS	NM_031897.2	1	1	2	0	0	0	1	-5.11298	0.125062	0.0288961	0	CACNG6	calcium voltage-gated channel auxiliary subunit gamma 6
NS	NR_000026.1	3	0	1	0	0	0	1	-5.11298	0.125062	0.0288962	0	SNORD139	small nucleolar RNA, C/D box 139
NS	NR_002439.1	0	2	2	0	0	0	1	-5.11298	0.125062	0.0288961	0	SNORD43	small nucleolar RNA, C/D box 43
NS	NR_002589.1	0	0	0	0	2	2	1	5.11377	0.125062	34.6256	0	SNORD51	small nucleolar RNA, C/D box 51
NS	NR_002743.2	0	0	0	0	2	2	1	5.11377	0.125062	34.6256	0	SNORD50A	small nucleolar RNA, C/D box 50A
NS	NR_036212.1	0	0	0	2	1	1	1	5.11377	0.125062	34.6256	0	MIR4258	microRNA 4258
NS	NR_106831.1	0	0	0	2	1	1	1	5.11377	0.125062	34.6256	0	MIR6773	microRNA 6773
NS	XR_932541.2	0	0	0	0	2	2	1	5.11377	0.125062	34.6256	0	LOC105370932	homo sapiens uncharacterized LOC105370932
NS	NM_002974.3	0	0	1	2	2	2	1	3.19339	0.125109	9.1476	0	SERPINB4	serpin family B member 4
NS	NR_039742.1	1	0	0	2	2	2	1	3.19339	0.125109	9.14761	0	MIR4517	microRNA 4517
NS	NR_039862.1	0	1	0	2	2	2	1	3.19339	0.125109	9.1476	0	MIR4712	microRNA 4712
NS	NR_107057.1	2	3	1	1	0	0	1	-3.19196	0.125109	0.109427	0	MIR7112	microRNA 7112
NS	NR_126418.1	0	1	0	2	2	2	1	3.19339	0.125109	9.1476	0	LENG8-AS1	LENG8 antisense RNA 1
NS	NR_132759.2	1	0	0	2	2	2	1	3.19339	0.125109	9.14761	0	SNORD143	small nucleolar RNA, C/D box 143
NS	NM_00134659	10	10	9	15	14	14	1	0.812044	0.126046	1.7557	0	INSIG1	ens insulin induced gene 1
NS	NM_000969.4	822	742	768	759	725	725	1	-0.111874	0.126076	0.925385	0	RPL5	ribosomal protein L5
NS	NM_000981.3	1216	1097	1136	1112	1089	1089	1	-0.0973256	0.126992	0.934764	0	RPL19	ribosomal protein L19
NS	NM_00131394	121	121	121	111	105	105	1	-0.254787	0.127221	0.838111	0	RHOA	ens ras hhomolog family member A
NS	NR_024542.1	68	62	61	55	53	53	1	-0.354019	0.127494	0.782402	0	SNHG7	small nucleolar RNA host gene 7
NS	NM_001941.4	25	30	29	34	36	36	1	0.483108	0.130413	1.39775	0	DSC3	desmocollin 3
NS	NM_002788.3	165	153	157	143	142	142	1	-0.220679	0.131167	0.858161	0	PSMA3	proteasome subunit alpha 3
NS	NM_014601.3	36	33	34	41	43	43	1	0.435393	0.132845	1.35228	0	EHD2	EH domain containing 2
NS	NM_000521.3	80	76	80	71	66	66	1	-0.312109	0.133484	0.805463	0	HEXB	hexosaminidase subunit beta
NS	NM_00101266	264	239	247	280	267	267	1	0.171228	0.133971	1.12602	0	SLC3A2	ens solute carrier family 3 member 2
NS	NR_036251.1	3	4	0	5	5	5	1	1.5299	0.134156	2.88766	0	MIR4292	microRNA 4292
NS	NM_018321.3	51	53	57	48	43	43	1	-0.380233	0.134632	0.768313	0	BRIX1	biogenesis of ribosomes BRX1
NS	NM_052886.2	142	142	144	131	126	126	1	-0.230141	0.13475	0.852552	0	gene/pseudogene	mal, T cell differentiation protein 2
NS	NM_000982.3	1198	1129	1128	1129	1085	1085	1	-0.0952708	0.134939	0.936097	0	RPL21	ribosomal protein L21
NS	NM_00103499	371	341	334	344	314	314	1	-0.151784	0.134966	0.900137	0	RPL14	ens ribosomal protein L14
NS	NM_000917.3	26	27	25	35	32	32	1	0.494966	0.135377	1.40929	0	P4HA1	prolyl 4-hydroxylase subunit alpha 1
NS	NM_001614.3	76	77	79	77	95	95	1	0.292875	0.13577	1.22508	0	ACTG1	actin gamma 1
NS	NM_004637.5	192	185	188	173	170	170	1	-0.199952	0.136704	0.87058	0	RAB7A	RAB7A, member RAS oncogene family
NS	NM_001961.3	819	787	781	824	843	843	1	0.105437	0.138279	1.07582	0	EEF2	eukaryotic translation elongation factor 2
NS	NM_002107.4	262	249	256	242	232	232	1	-0.171532	0.140041	0.887899	0	H3F3A	H3 histone family member 3A
NS	NM_001753.4	28	30	31	35	38	38	1	0.458887	0.140627	1.37448	0	CAV1	caveolin 1
NS	NM_000463.2	46	46	47	56	55	55	1	0.36942	0.141371	1.29183	0	UGT1A1	UDP glucuronosyltransferase family 1 member A1
NS	NM_012420.2	11	11	12	8	7	7	1	-0.892859	0.14182	0.538546	0	IFIT5	interferon induced protein with tetratricopeptide repeats 5
NS	NM_006870.3	28	26	27	30	36	36	1	0.478688	0.142075	1.39348	0	DSTN	destrin, actin depolymerizing factor
NS	NM_000966.5	34	32	33	42	40	40	1	0.434179	0.142344	1.35114	0	RARG	retinoic acid receptor gamma
NS	NM_00100706	100	98	93	87	84	84	1	-0.273625	0.142857	0.827239	0	SDCBP	ens syndecan binding protein
NS	NM_00135487	55	54	54	62	65	65	1	0.340953	0.142913	1.26659	0	MYC	ens MYC proto-oncogene, bHLH transcription factor
NS	NR_037426.1	2	1	2	4	4	4	1	1.73651	0.143746	3.33229	0	MIR3653	microRNA 3653
NS	NM_015169.3	57	55	56	45	48	48	1	-0.362916	0.144043	0.777591	0	RRS1	ribosome biogenesis regulator hhomolog
NS	NM_00135794	91	77	89	113	90	90	1	0.273354	0.144384	1.20861	0	GAPDH	ens glyceraldehyde-3-phosphate dehydrogenase
NS	NM_000986.3	909	849	841	821	826	826	1	-0.102534	0.144588	0.931396	0	RPL24	ribosomal protein L24
NS	NM_000577.4	23	21	22	29	28	28	1	0.524807	0.145221	1.43874	0	IL1RN	interleukin 1 receptor antagonist
NS	NM_001969.4	63	65	66	57	54	54	1	-0.335436	0.145228	0.792545	0	EIF5	eukaryotic translation initiation factor 5
NS	NM_005809.5	245	215	220	251	244	244	1	0.173964	0.145323	1.12815	0	PRDX2	peroxiredoxin 2
NS	NM_003092.4	64	60	58	54	50	50	1	-0.346061	0.146162	0.786729	0	SNRPB2	small nuclear ribonucleoprotein polypeptide B2
NS	NM_030916.2	1	1	1	3	3	3	1	2.12723	0.146197	4.36878	0	NECTIN4	nectin cell adhesion molecule 4
NS	NM_057090.2	1	1	1	3	3	3	1	2.12723	0.146197	4.36878	0	ARTN	artemin
NS	NM_001568.2	200	193	200	185	178	178	1	-0.190028	0.147658	0.876589	0	EIF3E	eukaryotic translation initiation factor 3 subunit E
NS	NM_002068.3	32	31	30	37	39	39	1	0.441202	0.148656	1.35774	0	GNA15	G protein subunit alpha 15
NS	NM_016445.2	52	54	54	48	43	43	1	-0.367295	0.149591	0.775235	0	PLEK2	pleckstrin 2
NS	NR_148427.1	17	14	15	20	21	21	1	0.617783	0.150397	1.53452	0	PPDPF	pancreatic progenitor cell differentiation and proliferation factor
NS	NM_00100381	121	118	112	104	104	104	1	-0.244009	0.150743	0.844395	0	HNRNPD	ens heterogeneous nuclear ribonucleoprotein D
NS	NM_173481.3	43	41	40	49	50	50	1	0.382082	0.150772	1.30322	0	MISP	mitotic spindle positioning
NS	NM_000967.3	847	794	776	799	750	750	1	-0.103279	0.152366	0.930915	0	RPL3	ribosomal protein L3
NS	NM_00120642	137	119	115	121	105	105	1	-0.236326	0.152441	0.848904	0	ATP5MD	ens ATP synthase membrane subunit DAPIT
NS	NM_002228.3	16	16	15	21	21	21	1	0.606482	0.15421	1.52254	0	JUN	Jun proto-oncogene, AP-1 transcription factor subunit
NS	NM_015379.4	62	56	58	51	49	49	1	-0.344962	0.154591	0.787329	0	BRI3	brain protein I3
NS	NM_003145.3	153	137	140	133	127	127	1	-0.218224	0.155019	0.859623	0	SSR2	signal sequence receptor subunit 2
NS	NM_00130346	8	8	8	14	11	11	1	0.834072	0.156031	1.78271	0	FGF11	ens fibroblast growth factor 11
NS	NM_00100584	148	136	131	129	122	122	1	-0.221003	0.157044	0.857969	0	SUMO2	ens small ubiquitin like modifier 2
NS	NM_001019.4	803	706	725	705	709	709	1	-0.105159	0.157082	0.929702	0	RPS15A	ribosomal protein S15a
NS	NM_004701.3	113	106	109	99	96	96	1	-0.247954	0.15816	0.84209	0	CCNB2	cyclin B2
NS	NM_033643.2	263	216	221	228	265	265	1	0.166481	0.158595	1.12232	0	RPL36	ribosomal protein L36
NS	NM_000064.3	76	81	75	85	90	90	1	0.277247	0.15947	1.21188	0	C3	complement C3
NS	NM_032865.5	110	115	107	95	100	100	1	-0.24478	0.160974	0.843944	0	TNS4	tensin 4
NS	NM_002994.4	11	12	14	9	8	8	1	-0.805134	0.162962	0.572309	0	CXCL5	C-X-C motif chemokine ligand 5
NS	NM_182810.2	48	49	47	54	58	58	1	0.345509	0.163584	1.2706	0	ATF4	activating transcription factor 4
NS	NM_000584.3	30	30	32	27	23	23	1	-0.478426	0.163786	0.71776	0	CXCL8	C-X-C motif chemokine ligand 8
NS	NM_001197.4	27	22	24	30	31	31	1	0.480144	0.163786	1.39488	0	BIK	BCL2 interacting killer
NS	NR_003068.1	9	18	16	14	22	22	1	0.619027	0.165044	1.53584	0	SNORD88B	small nucleolar RNA, C/D box 88B
NS	NM_006623.3	80	72	74	68	64	64	1	-0.295038	0.165193	0.815051	0	PHGDH	phosphoglycerate dehydrogenase
NS	NM_00126758	80	80	81	72	69	69	1	-0.285245	0.165406	0.820602	0	PRC1	ens protein regulator of cytokinesis 1
NS	NM_016275.4	31	32	30	26	24	24	1	-0.472662	0.166374	0.720634	0	SELENOT	selenoprotein T
NS	NM_00104241	12	13	12	17	17	17	1	0.663041	0.166986	1.58342	0	ANKZF1	ens ankyrin repeat and zinc finger domain containing 1
NS	NR_000021.1	2	2	2	5	4	4	1	1.54313	0.167404	2.91425	0	SNORD32A	small nucleolar RNA, C/D box 32A
NS	NM_052969.2	38	33	33	28	28	28	1	-0.441886	0.168957	0.736172	0	RPL39L	ribosomal protein L39 like
NS	NM_002332.2	3	3	3	5	6	6	1	1.28501	0.169098	2.43684	0	LRP1	LDL receptor related protein 1
NS	NM_052925.3	16	19	16	19	24	24	1	0.565161	0.169129	1.47955	0	LENG8	leukocyte receptor cluster member 8
NS	NM_015702.2	75	78	77	70	65	65	1	-0.289529	0.169321	0.818169	0	MMADHC	metabolism of cobalamin associated D
NS	NM_017414.3	11	10	11	7	7	7	1	-0.863261	0.169917	0.549709	0	USP18	ubiquitin specific peptidase 18
NS	NM_00124424	157	141	142	136	131	131	1	-0.207753	0.170837	0.865885	0	APEX1	ens apurinic/apyrimidinic endodeoxyribonuclease 1
NS	NM_00114610	20	20	20	15	15	15	1	-0.593612	0.173432	0.662682	0	ADP-ribose	ens poly
NS	NM_015871.4	50	43	47	41	38	38	1	-0.371585	0.174379	0.772933	0	ZNF593	zinc finger protein 593
NS	NM_004607.2	70	70	66	62	58	58	1	-0.302617	0.174908	0.81078	0	TBCA	tubulin folding cofactor A
NS	NM_001013.3	561	478	506	547	542	542	1	0.113613	0.17606	1.08193	0	RPS9	ribosomal protein S9
NS	NM_00127722	538	489	502	489	478	478	1	-0.116697	0.176364	0.922297	0	TAGLN2	ens transgelin 2
NS	NM_014220.2	58	58	64	72	68	68	1	0.301204	0.17722	1.23217	0	TM4SF1	transmembrane 4 L six family member 1
NS	NM_00101815	62	60	59	57	49	49	1	-0.321179	0.178473	0.800415	0	NAE1	ens NEDD8 activating enzyme E1 subunit 1
NS	NM_006919.2	1	2	1	4	3	3	1	1.79806	0.17982	3.47751	0	SERPINB3	serpin family B member 3
NS	NR_002447.1	0	0	2	3	2	2	1	2.35917	0.179851	5.13074	0	SNORD24	small nucleolar RNA, C/D box 24
NS	NR_003125.2	1	0	1	5	1	1	1	2.35917	0.179851	5.13074	0	SNORD14E	small nucleolar RNA, C/D box 14E
NS	NR_036137.1	0	1	1	1	3	3	1	2.35917	0.179851	5.13074	0	MIR3176	microRNA 3176
NS	NM_007176.3	41	40	40	48	48	48	1	0.362038	0.181178	1.28524	0	ERG28	ergosterol biosynthesis 28 hhomolog
NS	NM_018955.3	101	86	87	98	105	105	1	0.244015	0.181519	1.18428	0	UBB	ubiquitin B
NS	NM_005898.4	116	123	124	110	108	108	1	-0.222658	0.182227	0.856985	0	CAPRIN1	cell cycle associated protein 1
NS	NM_00125265	34	34	32	41	40	40	1	0.39626	0.182352	1.31609	0	RDH11	ens retinol dehydrogenase 11
NS	NM_002755.3	52	53	53	62	61	61	1	0.31724	0.182441	1.24594	0	MAP2K1	mitogen-activated protein kinase kinase 1
NS	NM_000993.4	503	457	447	487	500	500	1	0.115954	0.18379	1.08369	0	RPL31	ribosomal protein L31
NS	NM_003564.2	29	25	27	32	34	34	1	0.437625	0.184031	1.35437	0	TAGLN2	transgelin 2
NS	NM_000018.3	109	100	104	115	117	117	1	0.227204	0.185348	1.17056	0	ACADVL	acyl-CoA dehydrogenase very long chain
NS	NM_00111498	3	4	3	6	6	6	1	1.19053	0.185446	2.28237	0	TP63	ens tumor protein p63
NS	NM_001353.5	3	4	3	6	6	6	1	1.19053	0.185446	2.28237	0	AKR1C1	aldo-keto reductase family 1 member C1
NS	NR_003033.1	3	2	5	8	5	5	1	1.19053	0.185446	2.28237	0	SNORD5	small nucleolar RNA, C/D box 5
NS	NR_003563.1	8	8	7	10	12	12	1	0.803556	0.185891	1.7454	0	PI4KAP1	phosphatidylinositol 4-kinase alpha pseudogene 1
NS	NM_00133017	47	46	43	52	54	54	1	0.338264	0.186511	1.26423	0	FLOT2	ens flotillin 2
NS	NM_003680.3	60	57	57	49	50	50	1	-0.321227	0.187481	0.800389	0	YARS	tyrosyl-tRNA synthetase
NS	NM_002354.2	133	132	128	125	115	115	1	-0.210584	0.189271	0.864187	0	EPCAM	epithelial cell adhesion molecule
NS	NM_002016.1	16	22	19	21	26	26	1	0.512818	0.190489	1.42683	0	FLG	filaggrin
NS	NM_005911.5	94	97	94	81	86	86	1	-0.246685	0.19097	0.842831	0	MAT2A	methionine adenosyltransferase 2A
NS	NM_032552.3	27	28	29	33	35	35	1	0.423567	0.191352	1.34124	0	DAB2IP	DAB2 interacting protein
NS	NM_017761.3	46	46	46	40	38	38	1	-0.359529	0.192145	0.779419	0	PNRC2	proline rich nuclear receptor coactivator 2
NS	NM_012394.3	92	79	82	71	76	76	1	-0.261425	0.192296	0.834264	0	PFDN2	prefoldin subunit 2
NS	NM_001984.1	94	86	90	83	78	78	1	-0.252602	0.192714	0.839381	0	ESD	esterase D
NS	NM_003125.2	10	7	7	13	11	11	1	0.776053	0.193618	1.71244	0	SPRR1B	small proline rich protein 1B
NS	NR_027082.1	13	13	9	10	7	7	1	-0.774349	0.193618	0.584652	0	SFTA1P	surfactant associated 1, pseudogene
NS	NM_004148.3	19	20	19	24	25	25	1	0.505031	0.19393	1.41915	0	NINJ1	ninjurin 1
NS	NR_028500.1	7	5	7	11	9	9	1	0.867032	0.194302	1.82391	0	LDHA	lactate dehydrogenase A
NS	NM_002226.4	25	26	25	30	32	32	1	0.441319	0.195267	1.35784	0	JAG2	jagged 2
NS	NM_014344.3	28	26	30	23	22	22	1	-0.467444	0.195511	0.723245	0	FJX1	four-jointed box kinase 1
NS	NM_031210.5	76	67	67	63	60	60	1	-0.285029	0.196777	0.820725	0	SLIRP	SRA stem-loop interacting RNA binding protein
NS	NM_00115962	25	24	26	19	20	20	1	-0.495762	0.197337	0.709187	0	SLC27A2	ens solute carrier family 27 member 2
NS	NM_014550.3	32	33	32	39	39	39	1	0.389667	0.197836	1.31009	0	CARD10	caspase recruitment domain family member 10
NS	NM_00119943	43	44	42	36	36	36	1	-0.367789	0.198156	0.77497	0	NIP7	ens nucleolar pre-rRNA processing protein NIP7
NS	NM_016059.4	42	41	46	38	35	35	1	-0.367788	0.198156	0.77497	0	PPIL1	peptidylprolyl isomerase like 1
NS	NM_004074.2	351	304	326	354	345	345	1	0.130381	0.199124	1.09458	0	COX8A	cytochrome c oxidase subunit 8A
NS	NM_006026.3	71	61	65	57	57	57	1	-0.293132	0.199174	0.816129	0	H1FX	H1 histone family member X
NS	NM_024712.3	15	14	15	20	19	19	1	0.571591	0.199688	1.48616	0	ELMO3	engulfment and cell motility 3
NS	NR_002750.2	7	5	3	8	8	8	1	0.959973	0.200321	1.94527	0	SNORD44	small nucleolar RNA, C/D box 44
NS	NR_003032.1	9	9	6	5	5	5	1	-0.958281	0.200321	0.51467	0	SNORA32	small nucleolar RNA, H/ACA box 32
NS	NM_080388.2	30	28	30	35	36	36	1	0.406181	0.200886	1.32517	0	S100A16	S100 calcium binding protein A16
NS	NM_021105.2	48	48	47	41	40	40	1	-0.345852	0.200981	0.786843	0	PLSCR1	phospholipid scramblase 1
NS	NM_058179.3	22	22	23	18	17	17	1	-0.523325	0.201377	0.695766	0	PSAT1	phosphoserine aminotransferase 1
NS	NM_016027.2	13	15	15	11	10	10	1	-0.673245	0.202063	0.627095	0	LACTB2	lactamase beta 2
NS	NM_001970.4	62	53	59	66	67	67	1	0.290138	0.20293	1.22276	0	EIF5A	eukaryotic translation initiation factor 5A
NS	NM_001344.3	117	107	113	105	99	99	1	-0.220229	0.203676	0.858429	0	DAD1	defender against cell death 1
NS	NM_005791.2	25	26	26	21	20	20	1	-0.481316	0.204052	0.716324	0	MPHOSPH10	M-phase phosphoprotein 10
NS	NM_005381.2	656	655	659	620	629	629	1	-0.0986635	0.205636	0.933898	0	NCL	nucleolin
NS	NM_032876.5	50	48	51	57	58	58	1	0.310978	0.205831	1.24055	0	AJUBA	ajuba LIM protein
NS	NM_001010.2	944	866	872	832	869	869	1	-0.0878831	0.206087	0.940902	0	RPS6	ribosomal protein S6
NS	NM_016001.2	39	34	37	33	29	29	1	-0.392334	0.207868	0.761896	0	UTP18	UTP18, small subunit processome component
NS	NM_013330.4	15	14	15	12	10	10	1	-0.655381	0.20817	0.634908	0	NME7	NME/NM23 family member 7
NS	NR_135086.1	10	10	12	16	14	14	1	0.657087	0.20817	1.5769	0	LOC105369340	uncharacterized LOC105369340
NS	NM_012112.4	134	135	135	125	121	121	1	-0.198867	0.208787	0.871235	0	TPX2	TPX2, microtubule nucleation factor
NS	NM_004539.3	127	127	130	120	114	114	1	-0.20382	0.2091	0.868249	0	NARS	asparaginyl-tRNA synthetase
NS	NM_000937.4	39	45	42	46	51	51	1	0.334894	0.209601	1.26128	0	POLR2A	RNA polymerase II subunit A
NS	NM_173557.2	1	2	2	3	4	4	1	1.56113	0.210418	2.95086	0	RNF152	ring finger protein 152
NS	NR_146472.1	3	3	2	5	5	5	1	1.26525	0.210477	2.40368	0	ELF3-AS1	ELF3 antisense RNA 1
NS	NM_001031.4	617	540	539	560	610	610	1	0.101486	0.210662	1.07288	0	RPS28	ribosomal protein S28
NS	NM_002427.3	6	5	5	9	8	8	1	0.912504	0.211803	1.88231	0	MMP13	matrix metallopeptidase 13
NS	NM_001009.3	624	550	566	643	591	591	1	0.10014	0.212264	1.07188	0	RPS5	ribosomal protein S5
NS	NR_002450.1	7	16	8	7	7	7	1	-0.797962	0.212597	0.575161	0	SNORD68	small nucleolar RNA, C/D box 68
NS	NM_001102.3	183	181	180	163	169	169	1	-0.170401	0.21267	0.888595	0	ACTN1	actinin alpha 1
NS	NM_00114293	61	65	67	58	55	55	1	-0.287282	0.213217	0.819444	0	API5	ens apoptosis inhibitor 5
NS	NM_00104267	128	110	113	105	106	106	1	-0.210952	0.21393	0.863967	0	RHOC	ens ras hhomolog family member C
NS	NM_001408.2	8	9	10	12	13	13	1	0.703888	0.215778	1.62889	0	CELSR2	cadherin EGF LAG seven-pass G-type receptor 2
NS	NM_00129433	59	57	54	65	65	65	1	0.28584	0.215819	1.21912	0	SDHA	ens succinate dehydrogenase complex flavoprotein subunit A
NS	NM_000476.2	34	32	29	38	38	38	1	0.378974	0.216956	1.30042	0	AK1	adenylate kinase 1
NS	NM_005139.2	74	68	70	62	62	62	1	-0.270949	0.217564	0.828774	0	ANXA3	annexin A3
NS	NM_000942.4	491	456	460	446	444	444	1	-0.109985	0.218409	0.926598	0	PPIB	peptidylprolyl isomerase B
NS	NM_138689.2	331	297	301	292	290	290	1	-0.13086	0.218467	0.913287	0	PPP1R14B	protein phosphatase 1 regulatory inhibitor subunit 14B
NS	NM_003362.3	36	33	34	29	28	28	1	-0.397327	0.21849	0.759264	0	UNG	uracil DNA glycosylase
NS	NM_00119495	70	72	71	63	62	62	1	-0.269592	0.218756	0.829554	0	MATR3	ens matrin 3
NS	NR_000015.2	0	0	1	1	2	2	1	2.83825	0.218867	7.15154	0	SNORD55	small nucleolar RNA, C/D box 55
NS	NR_004394.1	0	1	0	1	2	2	1	2.83825	0.218867	7.15154	0	RNU6-1	RNA, U6 small nuclear 1
NS	NR_029707.1	0	1	0	1	2	2	1	2.83825	0.218867	7.15154	0	MIR186	microRNA 186
NS	NR_038237.1	2	2	1	1	0	0	1	-2.83683	0.218867	0.139968	0	RAB11B-AS1	RAB11B antisense RNA 1
NS	NR_106929.1	1	0	0	3	1	1	1	2.83826	0.218867	7.15155	0	MIR6869	microRNA 6869
NS	NM_002901.2	100	100	100	93	88	88	1	-0.225857	0.219068	0.855087	0	RCN1	reticulocalbin 1
NS	NM_020192.4	15	15	16	12	11	11	1	-0.622373	0.220049	0.649602	0	YAE1	YAE1, ABCE1 maturation factor
NS	XM_00525913	11	11	10	10	6	6	1	-0.768096	0.221365	0.587192	0	RPS16	: Hhomo sapiens ribosomal protein S16
NS	NM_005213.3	64	57	63	52	54	54	1	-0.289399	0.221384	0.818243	0	CSTA	cystatin A
NS	NM_00111320	363	339	344	339	323	323	1	-0.124146	0.221539	0.917547	0	NACA	ens nascent polypeptide associated complex subunit alpha
NS	NM_001675.4	145	132	132	153	147	147	1	0.185621	0.221733	1.13731	0	ATF4	activating transcription factor 4
NS	NM_000714.5	112	96	102	119	112	112	1	0.211173	0.222599	1.15763	0	TSPO	translocator protein
NS	NM_017410.2	8	9	9	7	5	5	1	-0.867885	0.22288	0.54795	0	HOXC13	homeobox C13
NS	NM_004004.5	19	20	19	25	24	24	1	0.476856	0.223624	1.39171	0	GJB2	gap junction protein beta 2
NS	NM_004152.3	84	75	81	89	90	90	1	0.237941	0.224097	1.17931	0	OAZ1	ornithine decarboxylase antizyme 1
NS	NM_002592.2	325	294	308	293	289	289	1	-0.128766	0.226366	0.914614	0	PCNA	proliferating cell nuclear antigen
NS	NM_00120243	502	467	480	527	498	498	1	0.104518	0.226428	1.07514	0	PRDX1	ens peroxiredoxin 1
NS	NM_002729.4	3	2	3	1	1	1	1	-1.89087	0.226777	0.269645	0	HHEX	hematopoietically expressed homeobox
NS	NM_002963.3	1	1	1	2	3	3	1	1.89246	0.226777	3.71267	0	S100A7	S100 calcium binding protein A7
NS	NM_032572.3	3	2	3	1	1	1	1	-1.89087	0.226777	0.269645	0	RNASE7	ribonuclease A family member 7
NS	XM_01700234	1	1	1	2	3	3	1	1.89246	0.226777	3.71267	0	SH3D21	: Hhomo sapiens SH3 domain containing 21
NS	NM_00112605	346	331	330	314	317	317	1	-0.124749	0.227097	0.917163	0	HDGF	ens heparin binding growth factor
NS	NM_000137.2	21	19	19	26	24	24	1	0.469679	0.227186	1.3848	0	FAH	fumarylacetoacetate hydrolase
NS	NM_00115967	56	60	58	51	50	50	1	-0.293547	0.228469	0.815893	0	SYNCRIP	ens synaptotagmin binding cytoplasmic RNA interacting protein
NS	NM_003483.4	21	22	22	17	17	17	1	-0.50073	0.229511	0.706749	0	HMGA2	high mobility group AT-hook 2
NS	NM_012401.3	50	51	51	57	59	59	1	0.293462	0.229936	1.22558	0	PLXNB2	plexin B2
NS	NM_000687.3	231	217	216	238	237	237	1	0.146059	0.230051	1.10654	0	AHCY	adenosylhhomocysteinase
NS	NM_00112737	40	41	39	35	33	33	1	-0.35669	0.230126	0.780954	0	CDCA7L	ens cell division cycle associated 7 like
NS	NM_004454.2	7	7	7	5	4	4	1	-0.974976	0.230141	0.508748	0	ETV5	ETS variant 5
NS	NM_00114228	82	87	89	78	76	76	1	-0.237883	0.230822	0.847989	0	ARCN1	ens archain 1
NS	NR_003942.1	8	15	13	16	16	16	1	0.594252	0.23149	1.50969	0	SNORD76	small nucleolar RNA, C/D box 76
NS	NM_024656.3	58	55	55	62	65	65	1	0.27821	0.232254	1.21269	0	1-O	collagen beta
NS	NM_001191.3	45	45	44	38	38	38	1	-0.334557	0.232314	0.793028	0	BCL2L1	BCL2 like 1
NS	NM_001199.3	18	17	17	22	22	22	1	0.493915	0.233549	1.40826	0	BMP1	bone morphogenetic protein 1
NS	NM_006022.3	6	6	6	9	9	9	1	0.830562	0.233568	1.77838	0	TSC22D1	TSC22 domain family member 1
NS	NM_024009.2	6	6	6	9	9	9	1	0.830562	0.233568	1.77838	0	GJB3	gap junction protein beta 3
NS	NM_001311.4	158	137	136	155	157	157	1	0.176589	0.234186	1.13021	0	CRIP1	cysteine rich protein 1
NS	NM_00132975	46	45	44	37	39	39	1	-0.33187	0.234232	0.794506	0	FAM136A	ens family with sequence similarity 136 member A
NS	NM_016037.3	33	33	32	27	27	27	1	-0.394016	0.235102	0.761008	0	UTP11	UTP11, small subunit processome component
NS	NM_181503.2	48	46	42	42	37	37	1	-0.329225	0.236138	0.795964	0	EXOSC8	exosome component 8
NS	NM_004814.2	52	47	51	45	42	42	1	-0.312212	0.236471	0.805406	0	SNRNP40	small nuclear ribonucleoprotein U5 subunit 40
NS	NM_015659.2	56	54	55	49	47	47	1	-0.296259	0.237335	0.814361	0	RSL1D1	ribosomal L1 domain containing 1
NS	NM_001043.3	2	2	2	4	4	4	1	1.38138	0.238238	2.60518	0	SLC6A2	solute carrier family 6 member 2
NS	NM_00128678	4	4	4	2	2	2	1	-1.37974	0.238238	0.384289	0	ANTXR2	ens ANTXR cell adhesion molecule 2
NS	NM_001354.5	2	2	2	4	4	4	1	1.38138	0.238238	2.60518	0	AKR1C2	aldo-keto reductase family 1 member C2
NS	NM_003247.3	2	2	2	4	4	4	1	1.38138	0.238238	2.60518	0	THBS2	thrombospondin 2
NS	NR_151491.1	2	2	2	4	4	4	1	1.38138	0.238238	2.60518	0	NMRAL2P	NmrA like redox sensor 2, pseudogene
NS	NM_006937.3	83	83	82	73	74	74	1	-0.238667	0.238839	0.847528	0	SUMO2	small ubiquitin-like modifier 2
NS	NM_002211.3	167	181	183	165	163	163	1	-0.162035	0.241518	0.893764	0	ITGB1	integrin subunit beta 1
NS	NM_017857.3	25	25	23	29	30	30	1	0.411424	0.24165	1.33	0	SSH3	slingshot protein phosphatase 3
NS	NM_138287.3	28	30	31	25	24	24	1	-0.409709	0.24165	0.752775	0	DTX3L	deltex E3 ubiquitin ligase 3L
NS	NM_00101739	17	15	14	19	20	20	1	0.51519	0.243483	1.42918	0	SULT1A4	ens sulfotransferase family 1A member 4
NS	NR_003078.1	5	2	7	6	8	8	1	0.921754	0.243692	1.89442	0	SNORD110	small nucleolar RNA, C/D box 110
NS	NM_005343.3	7	6	6	8	10	10	1	0.794942	0.243882	1.73501	0	HRAS	HRas proto-oncogene, GTPase
NS	NM_017514.4	6	7	6	8	10	10	1	0.794942	0.243882	1.73501	0	PLXNA3	plexin A3
NS	NM_00131389	206	203	204	196	187	187	1	-0.150417	0.243958	0.90099	0	HMGB1	ens high mobility group box 1
NS	NM_00118502	146	139	142	158	153	153	1	0.173681	0.244536	1.12793	0	CLDN7	ens claudin 7
NS	NM_001958.3	158	147	145	156	166	166	1	0.169464	0.244594	1.12464	0	EEF1A2	eukaryotic translation elongation factor 1 alpha 2
NS	NM_00119941	57	61	60	66	68	68	1	0.263598	0.245339	1.20047	0	ARHGAP23	ens Rho GTPase activating protein 23
NS	NM_016304.2	104	101	108	97	93	93	1	-0.208586	0.246235	0.865385	0	RSL24D1	ribosomal L24 domain containing 1
NS	NM_00130186	8	9	8	11	12	12	1	0.692366	0.246239	1.61593	0	LPIN3	ens lipin 3
NS	NM_001996.3	8	9	8	11	12	12	1	0.692366	0.246239	1.61593	0	FBLN1	fibulin 1
NS	NM_002391.4	8	9	8	11	12	12	1	0.692366	0.246239	1.61593	0	MDK	midkine
NS	NM_018653.3	9	8	8	11	12	12	1	0.692367	0.246239	1.61593	0	GPRC5C	G protein-coupled receptor class C group 5 member C
NS	NM_022731.4	87	93	95	83	82	82	1	-0.222325	0.247286	0.857183	0	NUCKS1	nuclear casein kinase and cyclin dependent kinase substrate 1
NS	NM_00100721	50	46	46	42	40	40	1	-0.314204	0.247329	0.804294	0	CACYBP	ens calcyclin binding protein
NS	NM_00116639	30	28	28	35	34	34	1	0.374808	0.248109	1.29667	0	TPBG	ens trophoblast glycoprotein
NS	NM_00108439	120	99	106	119	119	119	1	0.196118	0.248176	1.14561	0	DDT	ens D-dopachrome tautomerase
NS	NM_000084.4	1	1	1	0	0	0	1	-4.57285	0.250062	0.0420179	0	CLCN5	chloride voltage-gated channel 5
NS	NM_000088.3	0	0	0	1	1	1	1	4.57362	0.250062	23.812	0	COL1A1	collagen type I alpha 1 chain
NS	NM_000109.3	1	1	1	0	0	0	1	-4.57285	0.250062	0.0420179	0	DMD	dystrophin
NS	NM_000641.3	0	0	0	1	1	1	1	4.57362	0.250062	23.812	0	IL11	interleukin 11
NS	NM_000679.3	1	1	1	0	0	0	1	-4.57285	0.250062	0.0420179	0	ADRA1B	adrenoceptor alpha 1B
NS	NM_00100573	0	0	0	1	1	1	1	4.57362	0.250062	23.812	0	ITGB4	ens integrin subunit beta 4
NS	NM_00102543	0	0	0	1	1	1	1	4.57362	0.250062	23.812	0	P	ens NAD
NS	NM_00103241	1	1	1	0	0	0	1	-4.57285	0.250062	0.0420179	0	USP16	ens ubiquitin specific peptidase 16
NS	NM_00103984	0	0	0	1	1	1	1	4.57362	0.250062	23.812	0	CHIC1	ens cysteine rich hydrophobic domain 1
NS	NM_00107734	0	0	0	1	1	1	1	4.57362	0.250062	23.812	0	ZNF682	ens zinc finger protein 682
NS	NM_00109872	0	0	0	1	1	1	1	4.57362	0.250062	23.812	0	GNG4	ens G protein subunit gamma 4
NS	NM_00119557	1	1	1	0	0	0	1	-4.57285	0.250062	0.0420179	0	PRR9	ens proline rich 9
NS	NM_00119929	1	1	1	0	0	0	1	-4.57285	0.250062	0.0420179	0	PHOSPHO2-KLHL23	ens PHOSPHO2-KLHL23 readthrough
NS	NM_00120672	1	1	1	0	0	0	1	-4.57285	0.250062	0.0420179	0	AKT3	ens AKT serine/threonine kinase 3
NS	NM_00125206	0	0	0	1	1	1	1	4.57362	0.250062	23.812	0	SYT7	ens synaptotagmin 7
NS	NM_00128213	1	1	1	0	0	0	1	-4.57285	0.250062	0.0420179	0	SSH2	ens slingshot protein phosphatase 2
NS	NM_00130451	0	0	0	1	1	1	1	4.57362	0.250062	23.812	0	HDHD3	ens haloacid dehalogenase like hydrolase domain containing 3
NS	NM_00131374	1	1	1	0	0	0	1	-4.57285	0.250062	0.0420179	0	ATP8A2	ens ATPase phospholipid transporting 8A2
NS	NM_00132161	0	0	0	1	1	1	1	4.57362	0.250062	23.812	0	LDB1	ens LIM domain binding 1
NS	NM_001333.3	0	0	0	1	1	1	1	4.57362	0.250062	23.812	0	CTSV	cathepsin V
NS	NM_00135018	0	0	0	1	1	1	1	4.57362	0.250062	23.812	0	GPR89B	ens G protein-coupled receptor 89B
NS	NM_00135195	0	0	0	1	1	1	1	4.57362	0.250062	23.812	0	HINFP	ens histone H4 transcription factor
NS	NM_00135317	0	0	0	1	1	1	1	4.57362	0.250062	23.812	0	TMUB2	ens transmembrane and ubiquitin like domain containing 2
NS	NM_001548.4	1	1	1	0	0	0	1	-4.57285	0.250062	0.0420179	0	IFIT1	interferon induced protein with tetratricopeptide repeats 1
NS	NM_001565.3	1	1	1	0	0	0	1	-4.57285	0.250062	0.0420179	0	CXCL10	C-X-C motif chemokine ligand 10
NS	NM_002061.3	0	0	0	1	1	1	1	4.57362	0.250062	23.812	0	GCLM	glutamate-cysteine ligase modifier subunit
NS	NM_002380.4	0	0	0	1	1	1	1	4.57362	0.250062	23.812	0	MATN2	matrilin 2
NS	NM_002534.3	1	1	1	0	0	0	1	-4.57285	0.250062	0.0420179	0	OAS1	2'-5'-oligoadenylate synthetase 1
NS	NM_002631.3	0	0	0	1	1	1	1	4.57362	0.250062	23.812	0	PGD	phosphogluconate dehydrogenase
NS	NM_002746.2	0	0	0	1	1	1	1	4.57362	0.250062	23.812	0	MAPK3	mitogen-activated protein kinase 3
NS	NM_002843.3	1	1	1	0	0	0	1	-4.57285	0.250062	0.0420179	0	PTPRJ	protein tyrosine phosphatase, receptor type J
NS	NM_003106.3	0	0	0	1	1	1	1	4.57362	0.250062	23.812	0	SOX2	SRY-box 2
NS	NM_003266.3	1	1	1	0	0	0	1	-4.57285	0.250062	0.0420179	0	TLR4	toll like receptor 4
NS	NM_003956.3	1	1	1	0	0	0	1	-4.57285	0.250062	0.0420179	0	CH25H	cholesterol 25-hydroxylase
NS	NM_004031.2	1	1	1	0	0	0	1	-4.57285	0.250062	0.0420179	0	IRF7	interferon regulatory factor 7
NS	NM_004087.2	1	1	1	0	0	0	1	-4.57285	0.250062	0.0420179	0	DLG1	discs large MAGUK scaffold protein 1
NS	NM_004584.2	0	0	0	1	1	1	1	4.57362	0.250062	23.812	0	RAD9A	RAD9 checkpoint clamp component A
NS	NM_004793.3	0	0	0	1	1	1	1	4.57362	0.250062	23.812	0	LONP1	lon peptidase 1, mitochondrial
NS	NM_005115.4	0	0	0	1	1	1	1	4.57362	0.250062	23.812	0	MVP	major vault protein
NS	NM_005689.3	0	0	0	1	1	1	1	4.57362	0.250062	23.812	0	Langereis blood group	ATP binding cassette subfamily B member 6
NS	NM_006096.3	0	0	0	1	1	1	1	4.57362	0.250062	23.812	0	NDRG1	N-myc downstream regulated 1
NS	NM_007028.4	0	0	0	1	1	1	1	4.57362	0.250062	23.812	0	TRIM31	tripartite motif containing 31
NS	NM_012397.3	0	0	0	1	1	1	1	4.57362	0.250062	23.812	0	SERPINB13	serpin family B member 13
NS	NM_012429.4	0	0	0	1	1	1	1	4.57362	0.250062	23.812	0	SEC14L2	SEC14 like lipid binding 2
NS	NM_014444.4	0	0	0	1	1	1	1	4.57362	0.250062	23.812	0	TUBGCP4	tubulin gamma complex associated protein 4
NS	NM_014553.2	0	0	0	1	1	1	1	4.57362	0.250062	23.812	0	TFCP2L1	transcription factor CP2 like 1
NS	NM_014646.2	1	1	1	0	0	0	1	-4.57285	0.250062	0.0420179	0	LPIN2	lipin 2
NS	NM_015600.4	0	0	0	1	1	1	1	4.57362	0.250062	23.812	0	ABHD12	abhydrolase domain containing 12
NS	NM_016359.4	0	0	0	1	1	1	1	4.57362	0.250062	23.812	0	NUSAP1	nucleolar and spindle associated protein 1
NS	NM_016368.4	0	0	0	1	1	1	1	4.57362	0.250062	23.812	0	ISYNA1	inositol-3-phosphate synthase 1
NS	NM_017638.2	0	0	0	1	1	1	1	4.57362	0.250062	23.812	0	MED18	mediator complex subunit 18
NS	NM_017806.3	0	0	0	1	1	1	1	4.57362	0.250062	23.812	0	LIME1	Lck interacting transmembrane adaptor 1
NS	NM_017883.5	0	0	0	1	1	1	1	4.57362	0.250062	23.812	0	WDR13	WD repeat domain 13
NS	NM_018397.4	0	0	0	1	1	1	1	4.57362	0.250062	23.812	0	CHDH	choline dehydrogenase
NS	NM_019594.3	0	0	0	1	1	1	1	4.57362	0.250062	23.812	0	LRRC8A	leucine rich repeat containing 8 VRAC subunit A
NS	NM_020778.4	0	0	0	1	1	1	1	4.57362	0.250062	23.812	0	ALPK3	alpha kinase 3
NS	NM_022720.6	1	1	1	0	0	0	1	-4.57285	0.250062	0.0420179	0	DGCR8	DGCR8, microprocessor complex subunit
NS	NM_024682.2	0	0	0	1	1	1	1	4.57362	0.250062	23.812	0	TBC1D17	TBC1 domain family member 17
NS	NM_025239.3	1	1	1	0	0	0	1	-4.57285	0.250062	0.0420179	0	PDCD1LG2	programmed cell death 1 ligand 2
NS	NM_032124.4	1	1	1	0	0	0	1	-4.57285	0.250062	0.0420179	0	HDHD2	haloacid dehalogenase like hydrolase domain containing 2
NS	NM_032160.2	1	1	1	0	0	0	1	-4.57285	0.250062	0.0420179	0	DSEL	dermatan sulfate epimerase like
NS	NM_032207.3	1	1	1	0	0	0	1	-4.57285	0.250062	0.0420179	0	C19orf44	chrhomosome 19 open reading frame 44
NS	NM_100486.3	1	1	1	0	0	0	1	-4.57285	0.250062	0.0420179	0	WAC	WW domain containing adaptor with coiled-coil
NS	NM_138284.1	1	1	1	0	0	0	1	-4.57285	0.250062	0.0420179	0	IL17D	interleukin 17D
NS	NM_138612.2	0	0	0	1	1	1	1	4.57362	0.250062	23.812	0	HAS3	hyaluronan synthase 3
NS	NM_139266.2	1	1	1	0	0	0	1	-4.57285	0.250062	0.0420179	0	STAT1	signal transducer and activator of transcription 1
NS	NM_144507.2	0	0	0	1	1	1	1	4.57362	0.250062	23.812	0	KLK8	kallikrein related peptidase 8
NS	NM_145003.4	0	0	0	1	1	1	1	4.57362	0.250062	23.812	0	TSNARE1	t-SNARE domain containing 1
NS	NM_145296.1	0	0	0	1	1	1	1	4.57362	0.250062	23.812	0	CADM4	cell adhesion molecule 4
NS	NM_145663.2	0	0	0	1	1	1	1	4.57362	0.250062	23.812	0	DBF4B	DBF4 zinc finger B
NS	NM_152269.4	0	0	0	1	1	1	1	4.57362	0.250062	23.812	0	C12orf65	chrhomosome 12 open reading frame 65
NS	NM_152772.2	0	0	0	1	1	1	1	4.57362	0.250062	23.812	0	TCP11L2	t-complex 11 like 2
NS	NM_153267.4	1	1	1	0	0	0	1	-4.57285	0.250062	0.0420179	0	MAMDC2	MAM domain containing 2
NS	NM_172350.2	0	0	0	1	1	1	1	4.57362	0.250062	23.812	0	CD46	CD46 molecule
NS	NM_173567.4	1	1	1	0	0	0	1	-4.57285	0.250062	0.0420179	0	EPHX4	epoxide hydrolase 4
NS	NM_199285.2	0	0	0	1	1	1	1	4.57362	0.250062	23.812	0	PRR19	proline rich 19
NS	NM_207354.2	1	1	1	0	0	0	1	-4.57285	0.250062	0.0420179	0	ANKRD13D	ankyrin repeat domain 13D
NS	NR_002991.1	0	0	0	1	1	1	1	4.57362	0.250062	23.812	0	SNORA5C	small nucleolar RNA, H/ACA box 5C
NS	NR_003083.2	0	0	0	1	1	1	1	4.57362	0.250062	23.812	0	SLC6A10P	solute carrier family 6 member 10, pseudogene
NS	NR_003716.3	0	0	0	1	1	1	1	4.57362	0.250062	23.812	0	HOTAIR	HOX transcript antisense RNA
NS	NR_024434.2	0	0	0	1	1	1	1	4.57362	0.250062	23.812	0	MAP3K14-AS1	MAP3K14 antisense RNA 1
NS	NR_024498.1	0	0	0	1	1	1	1	4.57362	0.250062	23.812	0	LOC646471	uncharacterized LOC646471
NS	NR_024525.2	0	0	0	1	1	1	1	4.57362	0.250062	23.812	0	CIAO2B	cytosolic iron-sulfur assembly component 2B
NS	NR_026710.1	0	0	0	1	1	1	1	4.57362	0.250062	23.812	0	ASMTL-AS1	ASMTL antisense RNA 1
NS	NR_027282.1	0	0	0	1	1	1	1	4.57362	0.250062	23.812	0	LOC399815	chrhomosome 10 open reading frame 88 pseudogene
NS	NR_027440.1	0	0	0	1	1	1	1	4.57362	0.250062	23.812	0	LOC100272217	uncharacterized LOC100272217
NS	NR_028058.1	1	1	1	0	0	0	1	-4.57285	0.250062	0.0420179	0	PMS2P9	PMS1 hhomolog 2, mismatch repair system component pseudogene 9
NS	NR_029411.1	0	0	0	1	1	1	1	4.57362	0.250062	23.812	0	LOC100133091	uncharacterized LOC100133091
NS	NR_029635.1	0	0	0	1	1	1	1	4.57362	0.250062	23.812	0	MIR221	microRNA 221
NS	NR_036498.1	0	0	0	1	1	1	1	4.57362	0.250062	23.812	0	OGFRP1	opioid growth factor receptor pseudogene 1
NS	NR_037434.1	0	0	0	1	1	1	1	4.57362	0.250062	23.812	0	MIR3661	microRNA 3661
NS	NR_037847.1	0	0	0	1	1	1	1	4.57362	0.250062	23.812	0	LOC100506730	uncharacterized LOC100506730
NS	NR_038103.1	0	0	0	1	1	1	1	4.57362	0.250062	23.812	0	TECR	trans-2,3-enoyl-CoA reductase
NS	NR_038263.1	1	1	1	0	0	0	1	-4.57285	0.250062	0.0420179	0	SOCS2-AS1	SOCS2 antisense RNA 1
NS	NR_039800.1	0	0	0	1	1	1	1	4.57362	0.250062	23.812	0	MIR4656	microRNA 4656
NS	NR_039904.2	0	0	0	1	1	1	1	4.57362	0.250062	23.812	0	MIR4749	microRNA 4749
NS	NR_040008.1	0	0	0	1	1	1	1	4.57362	0.250062	23.812	0	CAPN1	calpain 1
NS	NR_072976.1	0	0	0	1	1	1	1	4.57362	0.250062	23.812	0	RAD23A	RAD23 hhomolog A, nucleotide excision repair protein
NS	NR_104128.1	0	0	0	1	1	1	1	4.57362	0.250062	23.812	0	IDS	iduronate 2-sulfatase
NS	NR_108081.1	0	0	0	1	1	1	1	4.57362	0.250062	23.812	0	LINC01176	long intergenic non-protein coding RNA 1176
NS	NR_109830.1	0	0	0	1	1	1	1	4.57362	0.250062	23.812	0	A	poly
NS	NR_109996.1	0	0	0	1	1	1	1	4.57362	0.250062	23.812	0	PRKAR2A-AS1	PRKAR2A antisense RNA 1
NS	NR_110438.1	1	1	1	0	0	0	1	-4.57285	0.250062	0.0420179	0	head to head	OTUD6B antisense RNA 1
NS	NR_120587.1	0	0	0	1	1	1	1	4.57362	0.250062	23.812	0	LOC102724301	uncharacterized LOC102724301
NS	NR_120613.1	1	1	1	0	0	0	1	-4.57285	0.250062	0.0420179	0	NUTM2B-AS1	NUTM2B antisense RNA 1
NS	NR_125363.1	0	0	0	1	1	1	1	4.57362	0.250062	23.812	0	USP46-AS1	USP46 antisense RNA 1
NS	NR_125947.1	0	0	0	1	1	1	1	4.57362	0.250062	23.812	0	LOC101928034	uncharacterized LOC101928034
NS	NR_134866.1	0	0	0	1	1	1	1	4.57362	0.250062	23.812	0	MRPL18	mitochondrial ribosomal protein L18
NS	NR_135508.1	0	0	0	1	1	1	1	4.57362	0.250062	23.812	0	SNRPA1	small nuclear ribonucleoprotein polypeptide A'
NS	NR_135622.1	0	0	0	1	1	1	1	4.57362	0.250062	23.812	0	ALS2CL	ALS2 C-terminal like
NS	NR_135640.1	1	1	1	0	0	0	1	-4.57285	0.250062	0.0420179	0	IFI44	interferon induced protein 44
NS	NR_135658.1	0	0	0	1	1	1	1	4.57362	0.250062	23.812	0	LOC101928000	uncharacterized LOC101928000
NS	NR_138421.1	0	0	0	1	1	1	1	4.57362	0.250062	23.812	0	MIGA2	mitoguardin 2
NS	NR_145520.1	0	0	0	1	1	1	1	4.57362	0.250062	23.812	0	WSB1	WD repeat and SOCS box containing 1
NS	NR_146075.1	0	0	0	1	1	1	1	4.57362	0.250062	23.812	0	KRT17P2	keratin 17 pseudogene 2
NS	NR_146392.1	0	0	0	1	1	1	1	4.57362	0.250062	23.812	0	KRT17P1	keratin 17 pseudogene 1
NS	NR_146561.1	0	0	0	1	1	1	1	4.57362	0.250062	23.812	0	LINC02323	long intergenic non-protein coding RNA 2323
NS	NR_148426.1	0	0	0	1	1	1	1	4.57362	0.250062	23.812	0	NDUFAF8	NADH:ubiquinone oxidoreductase complex assembly factor 8
NS	NR_149032.1	1	1	1	0	0	0	1	-4.57285	0.250062	0.0420179	0	LOC100507516	uncharacterized LOC100507516
NS	NR_149036.1	0	0	0	1	1	1	1	4.57362	0.250062	23.812	0	LOC100128653	uncharacterized LOC100128653
NS	NR_152581.1	1	1	1	0	0	0	1	-4.57285	0.250062	0.0420179	0	SNHG1	small nucleolar RNA host gene 1
NS	XM_00524525	1	1	1	0	0	0	1	-4.57285	0.250062	0.0420179	0	UFC1	: Hhomo sapiens ubiquitin-fold modifier conjugating enzyme 1
NS	XM_00524751	1	1	1	0	0	0	1	-4.57285	0.250062	0.0420179	0	NMD3	: Hhomo sapiens NMD3 ribosome export adaptor
NS	XM_00525082	1	1	1	0	0	0	1	-4.57285	0.250062	0.0420179	0	EEF1D	: Hhomo sapiens eukaryotic translation elongation factor 1 delta
NS	XM_00525184	0	0	0	1	1	1	1	4.57362	0.250062	23.812	0	FAM120A	: Hhomo sapiens family with sequence similarity 120A
NS	XM_00525959	0	0	0	1	1	1	1	4.57362	0.250062	23.812	0	RNF126	: Hhomo sapiens ring finger protein 126
NS	XM_00527226	1	1	1	0	0	0	1	-4.57285	0.250062	0.0420179	0	CTBP1	: Hhomo sapiens C-terminal binding protein 1
NS	XM_00527410	0	0	0	1	1	1	1	4.57362	0.250062	23.812	0	GPR137	: Hhomo sapiens G protein-coupled receptor 137
NS	XM_01154474	0	0	0	1	1	1	1	4.57362	0.250062	23.812	0	SF3B2	: Hhomo sapiens splicing factor 3b subunit 2
NS	XR_247219.2	0	0	0	1	1	1	1	4.57362	0.250062	23.812	0	CCS	homo sapiens copper chaperone for superoxide dismutase
NS	XR_933105.2	0	0	0	1	1	1	1	4.57362	0.250062	23.812	0	LOC105371094	homo sapiens uncharacterized LOC105371094
NS	XR_936226.1	1	1	1	0	0	0	1	-4.57285	0.250062	0.0420179	0	LOC105372234	homo sapiens uncharacterized LOC105372234
NS	XR_944977.2	1	1	1	0	0	0	1	-4.57285	0.250062	0.0420179	0	LOC105369775	homo sapiens uncharacterized LOC105369775
NS	NM_001660.3	75	74	74	66	66	66	1	-0.246183	0.250226	0.843124	0	ARF4	ADP ribosylation factor 4
NS	NM_00113043	39	44	41	44	50	50	1	0.311216	0.250969	1.24075	0	SPTAN1	ens spectrin alpha, non-erythrocytic 1
NS	NM_00119507	43	42	39	48	48	48	1	0.311219	0.250969	1.24076	0	TMEM184B	ens transmembrane protein 184B
NS	NM_014302.3	37	28	34	39	39	39	1	0.347355	0.251552	1.27223	0	SEC61G	Sec61 translocon gamma subunit
NS	NM_00131265	61	55	59	47	53	53	1	-0.278126	0.252575	0.824662	0	HIST1H2BK	ens histone cluster 1 H2B family member k
NS	NM_000107.2	39	37	36	43	44	44	1	0.326	0.252904	1.25353	0	DDB2	damage specific DNA binding protein 2
NS	NM_000688.5	18	20	19	25	23	23	1	0.4553	0.252954	1.37107	0	ALAS1	5'-aminolevulinate synthase 1
NS	NM_003068.4	27	26	24	31	31	31	1	0.392073	0.253218	1.31228	0	SNAI2	snail family transcriptional repressor 2
NS	NM_000858.5	89	79	86	92	95	95	1	0.218215	0.253823	1.16329	0	GUK1	guanylate kinase 1
NS	NM_032271.2	42	41	43	50	48	48	1	0.306651	0.254565	1.23683	0	TRAF7	TNF receptor associated factor 7
NS	NM_013393.1	46	43	43	39	37	37	1	-0.321622	0.254891	0.80017	0	MRM2	mitochondrial rRNA methyltransferase 2
NS	NM_012456.2	68	61	64	56	57	57	1	-0.262699	0.255234	0.833527	0	TIMM10	translocase of inner mitochondrial membrane 10
NS	NM_002014.3	62	57	58	53	51	51	1	-0.274762	0.255532	0.826587	0	FKBP4	FKBP prolyl isomerase 4
NS	NM_152344.3	36	35	35	31	29	29	1	-0.361569	0.255646	0.778318	0	LSM12	LSM12 hhomolog
NS	NM_00116253	4	6	5	7	8	8	1	0.872779	0.256628	1.83119	0	SH3D21	ens SH3 domain containing 21
NS	NM_002230.3	5	5	5	7	8	8	1	0.87278	0.256628	1.83119	0	JUP	junction plakoglobin
NS	NM_018951.3	21	20	21	17	16	16	1	-0.485602	0.256793	0.714199	0	HOXA10	homeobox A10
NS	NM_000188.2	51	52	53	58	60	60	1	0.274832	0.257	1.20985	0	HK1	hexokinase 1
NS	NM_016333.3	51	65	56	57	69	69	1	0.261542	0.257919	1.19876	0	SRRM2	serine/arginine repetitive matrix 2
NS	NM_00116394	124	116	120	131	131	131	1	0.18323	0.257936	1.13542	0	PYGL	ens glycogen phosphorylase L
NS	NM_003404.4	188	185	193	182	172	172	1	-0.151583	0.258476	0.900262	0	YWHAB	tyrosine 3-monooxygenase/tryptophan 5-monooxygenase activation protein beta
NS	NM_001006.4	669	621	625	662	586	586	1	-0.0890552	0.258871	0.940138	0	RPS3A	ribosomal protein S3A
NS	NM_000485.2	135	127	124	144	138	138	1	0.176405	0.260467	1.13006	0	APRT	adenine phosphoribosyltransferase
NS	NM_001002.3	1595	1443	1449	1505	1420	1420	1	-0.0660218	0.26142	0.955268	0	RPLP0	ribosomal protein lateral stalk subunit P0
NS	NM_024299.3	170	156	156	172	174	174	1	0.158694	0.261427	1.11628	0	PPDPF	pancreatic progenitor cell differentiation and proliferation factor
NS	NM_019059.3	101	89	92	107	102	102	1	0.204345	0.261647	1.15216	0	TOMM7	translocase of outer mitochondrial membrane 7
NS	NM_001447.2	7	11	9	11	13	13	1	0.648929	0.261704	1.568	0	FAT2	FAT atypical cadherin 2
NS	NM_014501.2	157	145	144	139	136	136	1	-0.169086	0.261807	0.889406	0	UBE2S	ubiquitin conjugating enzyme E2 S
NS	NM_000210.3	101	112	110	116	119	119	1	0.19139	0.261919	1.14186	0	ITGA6	integrin subunit alpha 6
NS	NM_006825.3	80	76	78	71	69	69	1	-0.233907	0.262766	0.850329	0	CKAP4	cytoskeleton associated protein 4
NS	NM_021149.3	357	331	323	312	322	322	1	-0.115508	0.262826	0.923057	0	COTL1	coactosin like F-actin binding protein 1
NS	NM_002696.2	78	72	77	83	85	85	1	0.226213	0.263134	1.16976	0	POLR2G	RNA polymerase II subunit G
NS	NR_002585.1	2	4	1	3	5	5	1	1.23985	0.263576	2.36174	0	SNORA52	small nucleolar RNA, H/ACA box 52
NS	NM_00114504	23	24	23	29	28	28	1	0.403009	0.263792	1.32226	0	SLCO3A1	ens solute carrier organic anion transporter family member 3A1
NS	NM_000920.3	3	4	4	6	6	6	1	0.999007	0.265509	1.99862	0	PC	pyruvate carboxylase
NS	NR_027409.1	3	4	4	4	7	7	1	0.999007	0.265509	1.99862	0	GOLGA8A	golgin A8 family member A
NS	NM_004261.4	61	60	63	56	53	53	1	-0.263606	0.265655	0.833004	0	SELENOF	selenoprotein F
NS	NM_00101325	22	25	24	26	30	30	1	0.397879	0.2669	1.31757	0	SLC3A2	ens solute carrier family 3 member 2
NS	NM_004428.2	25	23	23	30	28	28	1	0.397881	0.2669	1.31757	0	EFNA1	ephrin A1
NS	NM_000274.3	157	154	157	169	168	168	1	0.159112	0.266969	1.1166	0	OAT	ornithine aminotransferase
NS	NM_031412.2	28	27	27	34	32	32	1	0.370312	0.267054	1.29263	0	GABARAPL1	GABA type A receptor associated protein like 1
NS	NM_000142.4	2	1	1	3	3	3	1	1.5871	0.267107	3.00445	0	FGFR3	fibroblast growth factor receptor 3
NS	NM_00117355	1	1	2	3	3	3	1	1.5871	0.267107	3.00445	0	TMPRSS4	ens transmembrane serine protease 4
NS	NM_001730.4	2	1	1	3	3	3	1	1.5871	0.267107	3.00445	0	KLF5	Kruppel like factor 5
NS	NR_004391.1	1	1	2	1	4	4	1	1.5871	0.267107	3.00445	0	RNY1	RNA, Ro60-associated Y1
NS	NM_000991.4	105	97	95	89	90	90	1	-0.204961	0.267379	0.867562	0	RPL28	ribosomal protein L28
NS	NM_003365.2	96	88	86	102	98	98	1	0.205966	0.268261	1.15346	0	UQCRC1	ubiquinol-cytochrome c reductase core protein 1
NS	NM_007350.3	51	50	53	44	45	45	1	-0.287931	0.268518	0.819076	0	PHLDA1	pleckstrin hhomology like domain family A member 1
NS	NR_003054.1	5	4	7	10	7	7	1	0.828819	0.268985	1.77623	0	SNORD65	small nucleolar RNA, C/D box 65
NS	NM_016095.2	62	53	55	53	48	48	1	-0.272923	0.269039	0.827641	0	GINS2	GINS complex subunit 2
NS	NR_003940.1	12	12	14	12	8	8	1	-0.627509	0.269125	0.647293	0	SNORD80	small nucleolar RNA, C/D box 80
NS	NM_205862.1	8	7	7	11	10	10	1	0.704492	0.272737	1.62957	0	UGT1A6	UDP glucuronosyltransferase family 1 member A6
NS	NM_000268.3	19	18	19	16	14	14	1	-0.497319	0.273242	0.708422	0	NF2	neurofibromin 2
NS	NM_00114240	54	52	51	47	45	45	1	-0.282033	0.27358	0.822431	0	CD164	ens CD164 molecule
NS	NM_001679.3	121	120	122	139	128	128	1	0.176527	0.274797	1.13016	0	ATP1B3	ATPase Na+/K+ transporting subunit beta 3
NS	NM_016311.4	116	103	108	104	97	97	1	-0.192191	0.274835	0.875275	0	ATP5IF1	ATP synthase inhibitory factor subunit 1
NS	NM_012423.3	352	316	329	351	350	350	1	0.110621	0.274921	1.07969	0	RPL13A	ribosomal protein L13a
NS	NM_002887.3	69	69	71	66	60	60	1	-0.241341	0.276053	0.845959	0	RARS	arginyl-tRNA synthetase
NS	NM_007208.3	135	133	130	124	121	121	1	-0.173424	0.276803	0.886736	0	MRPL3	mitochondrial ribosomal protein L3
NS	NM_000344.3	65	66	61	60	55	55	1	-0.251911	0.276804	0.839783	0	SMN1	survival of motor neuron 1, telomeric
NS	NM_005687.4	66	64	62	60	55	55	1	-0.25191	0.276804	0.839784	0	FARSB	phenylalanyl-tRNA synthetase subunit beta
NS	NM_002810.2	23	20	21	28	25	25	1	0.41043	0.278074	1.32908	0	PSMD4	proteasome 26S subunit, non-ATPase 4
NS	NM_000331.5	117	107	108	105	99	99	1	-0.189151	0.278839	0.877122	0	SAA1	serum amyloid A1
NS	NM_006743.4	55	53	53	49	46	46	1	-0.274535	0.280189	0.826716	0	RBM3	RNA binding motif protein 3
NS	NM_000179.2	33	34	36	31	28	28	1	-0.349133	0.280235	0.785056	0	MSH6	mutS hhomolog 6
NS	NM_000310.3	77	77	77	69	69	69	1	-0.227073	0.280355	0.854367	0	PPT1	palmitoyl-protein thioesterase 1
NS	NM_00114579	8	8	9	5	6	6	1	-0.787435	0.280798	0.579373	0	ANTXR2	ens ANTXR cell adhesion molecule 2
NS	NM_00128305	5	6	6	7	9	9	1	0.789127	0.280798	1.72803	0	ICOSLG	ens inducible T cell costimulator ligand
NS	NM_002960.1	6	5	6	7	9	9	1	0.789128	0.280798	1.72803	0	S100A3	S100 calcium binding protein A3
NS	NM_017434.4	6	5	6	7	9	9	1	0.789128	0.280798	1.72803	0	DUOX1	dual oxidase 1
NS	NM_001466.3	7	6	6	4	4	4	1	-0.932248	0.281664	0.524041	0	FZD2	frizzled class receptor 2
NS	NM_004443.3	4	4	4	7	6	6	1	0.933929	0.281664	1.91047	0	EPHB3	EPH receptor B3
NS	NM_00131914	7	8	8	10	11	11	1	0.678792	0.281711	1.6008	0	AK2	ens adenylate kinase 2
NS	NM_00102507	481	439	446	469	417	417	1	-0.0973709	0.282227	0.934735	0	RPS14	ens ribosomal protein S14
NS	NR_027451.1	95	108	105	109	114	114	1	0.187925	0.282789	1.13912	0	NORAD	non-coding RNA activated by DNA damage
NS	NM_003875.2	91	90	92	85	81	81	1	-0.207149	0.283103	0.866247	0	GMPS	guanine monophosphate synthase
NS	NM_004069.4	10	10	10	10	15	15	1	0.593191	0.28338	1.50858	0	AP2S1	adaptor related protein complex 2 subunit sigma 1
NS	NM_005324.4	139	134	135	130	123	123	1	-0.168976	0.283395	0.889474	0	H3F3B	H3 histone family member 3B
NS	NM_00101883	55	45	48	47	41	41	1	-0.284341	0.28493	0.821117	0	HAX1	ens HCLS1 associated protein X-1
NS	NM_002452.3	32	29	28	35	35	35	1	0.343629	0.285334	1.26894	0	NUDT1	nudix hydrolase 1
NS	NM_00116610	88	82	80	90	93	93	1	0.206501	0.285982	1.15389	0	NDUFV1	ens NADH:ubiquinone oxidoreductase core subunit V1
NS	NR_003030.1	2	1	5	4	5	5	1	1.12527	0.286722	2.18142	0	SNORD12	small nucleolar RNA, C/D box 12
NS	NM_00130102	278	255	266	276	285	285	1	0.119784	0.287463	1.08657	0	OAZ1	ens ornithine decarboxylase antizyme 1
NS	NM_000281.3	32	28	33	26	26	26	1	-0.363627	0.28772	0.777208	0	PCBD1	pterin-4 alpha-carbinolamine dehydratase 1
NS	NM_206824.2	1	1	0	2	2	2	1	2.05588	0.289226	4.15799	0	VKORC1	vitamin K epoxide reductase complex subunit 1
NS	NR_002434.1	1	0	1	2	2	2	1	2.05588	0.289226	4.15799	0	SNORD101	small nucleolar RNA, C/D box 101
NS	NR_106865.1	1	1	0	2	2	2	1	2.05588	0.289226	4.15799	0	MIR6807	microRNA 6807
NS	NM_00132003	8	8	8	11	11	11	1	0.654919	0.290388	1.57453	0	ABCC5	ens ATP binding cassette subfamily C member 5
NS	NM_004480.4	11	11	11	8	8	8	1	-0.653218	0.290388	0.63586	0	FUT8	fucosyltransferase 8
NS	NM_022153.1	8	8	8	11	11	11	1	0.654919	0.290388	1.57453	0	VSIR	V-set immunoregulatory receptor
NS	NM_00120156	17	16	17	15	12	12	1	-0.511919	0.290879	0.701289	0	PLRG1	ens pleiotropic regulator 1
NS	NM_001553.2	18	15	17	15	12	12	1	-0.511918	0.290879	0.701289	0	IGFBP7	insulin like growth factor binding protein 7
NS	NM_020469.2	13	13	13	16	17	17	1	0.513629	0.290879	1.42764	0	ABO	ABO, alpha 1-3-N-acetylgalactosaminyltransferase and alpha 1-3-galactosyltransferase
NS	NM_00132170	6	6	6	8	9	9	1	0.753107	0.2921	1.68542	0	RPS9	ens ribosomal protein S9
NS	NM_004450.2	203	192	188	179	183	183	1	-0.139327	0.292184	0.907943	0	ERH	ERH, mRNA splicing and mitosis factor
NS	NM_175614.4	33	29	30	38	35	35	1	0.333341	0.292805	1.25993	0	NDUFA11	NADH:ubiquinone oxidoreductase subunit A11
NS	NM_013258.4	31	25	24	29	33	33	1	0.357011	0.293383	1.28077	0	PYCARD	PYD and CARD domain containing
NS	NM_020639.2	27	27	26	31	32	32	1	0.357008	0.293383	1.28077	0	RIPK4	receptor interacting serine/threonine kinase 4
NS	NM_000983.3	214	199	203	197	190	190	1	-0.135178	0.294023	0.910558	0	RPL22	ribosomal protein L22
NS	NM_00113437	27	29	27	23	23	23	1	-0.381744	0.294691	0.767509	0	NT5C2	ens 5'-nucleotidase, cytosolic II
NS	NM_005850.4	134	125	118	119	114	114	1	-0.171543	0.295228	0.887893	0	SF3B4	splicing factor 3b subunit 4
NS	NM_016548.3	36	37	36	33	30	30	1	-0.328328	0.295249	0.796459	0	GOLM1	golgi membrane protein 1
NS	NM_006808.2	152	133	142	143	126	126	1	-0.161118	0.295526	0.894332	0	SEC61B	Sec61 translocon beta subunit
NS	NM_004760.2	17	17	17	14	13	13	1	-0.500632	0.296294	0.706797	0	STK17A	serine/threonine kinase 17a
NS	NM_000271.4	15	17	17	19	21	21	1	0.453674	0.296437	1.36952	0	NPC1	NPC intracellular cholesterol transporter 1
NS	NM_00114566	7	7	6	5	4	4	1	-0.875251	0.296872	0.545159	0	GATA2	ens GATA binding protein 2
NS	NM_00131404	4	5	4	6	7	7	1	0.876934	0.296872	1.83647	0	KDM5B	ens lysine demethylase 5B
NS	NR_040582.2	4	5	4	6	7	7	1	0.876934	0.296872	1.83647	0	pseudogene	stromal antigen 3-like 3
NS	NM_004705.3	34	37	39	32	31	31	1	-0.325101	0.29767	0.798242	0	THAP12	THAP domain containing 12
NS	NM_017446.3	29	28	27	24	23	23	1	-0.376771	0.297892	0.770159	0	MRPL39	mitochondrial ribosomal protein L39
NS	NM_006004.3	93	82	88	93	98	98	1	0.196815	0.298127	1.14617	0	UQCRH	ubiquinol-cytochrome c reductase hinge protein
NS	NM_002638.3	8	8	9	14	10	10	1	0.632682	0.298781	1.55044	0	PI3	peptidase inhibitor 3
NS	NM_003384.2	34	31	32	26	28	28	1	-0.347327	0.298927	0.786039	0	VRK1	VRK serine/threonine kinase 1
NS	NM_017906.2	32	33	32	30	26	26	1	-0.347329	0.298927	0.786038	0	PAK1IP1	PAK1 interacting protein 1
NS	NM_006135.2	97	94	99	92	86	86	1	-0.194381	0.29904	0.873948	0	CAPZA1	capping actin protein of muscle Z-line subunit alpha 1
NS	NM_003286.3	67	73	70	62	63	63	1	-0.229044	0.300369	0.8532	0	TOP1	DNA topoisomerase I
NS	NM_013242.2	47	46	48	41	41	41	1	-0.282597	0.300672	0.82211	0	CFAP20	cilia and flagella associated protein 20
NS	NM_002267.3	26	29	30	25	23	23	1	-0.371929	0.301053	0.772749	0	KPNA3	karyopherin subunit alpha 3
NS	NM_00129414	76	77	77	71	68	68	1	-0.218058	0.301235	0.859722	0	SSB	ens small RNA binding exonuclease protection factor La
NS	NM_00129192	36	36	37	42	42	42	1	0.301557	0.30128	1.23247	0	RXRA	ens retinoid X receptor alpha
NS	NM_00120406	18	16	18	15	13	13	1	-0.489832	0.301598	0.712108	0	COMMD3-BMI1	ens COMMD3-BMI1 readthrough
NS	NM_206915.2	3	4	3	1	2	2	1	-1.36798	0.302063	0.387434	0	BEX3	brain expressed X-linked 3
NS	NR_003017.2	3	4	3	3	1	1	1	-1.36798	0.302063	0.387434	0	SNORA71C	small nucleolar RNA, H/ACA box 71C
NS	NR_106785.1	2	1	2	2	4	4	1	1.36961	0.302063	2.58401	0	MIR6727	microRNA 6727
NS	NM_000445.4	30	34	32	34	39	39	1	0.320544	0.302446	1.2488	0	PLEC	plectin
NS	NM_207370.3	6	7	6	9	9	9	1	0.720265	0.302922	1.64749	0	GPR153	G protein-coupled receptor 153
NS	NM_057161.3	37	37	36	43	42	42	1	0.299019	0.30337	1.23031	0	KLHDC3	kelch domain containing 3
NS	NM_015907.2	28	29	29	24	24	24	1	-0.367207	0.304176	0.775282	0	LAP3	leucine aminopeptidase 3
NS	NM_000977.3	228	198	205	223	224	224	1	0.128729	0.304583	1.09333	0	RPL13	ribosomal protein L13
NS	NM_00125651	79	81	73	74	68	68	1	-0.215092	0.30465	0.861491	0	SSBP1	ens single stranded DNA binding protein 1
NS	NM_013438.4	90	92	93	86	82	82	1	-0.197233	0.305222	0.872222	0	UBQLN1	ubiquilin 1
NS	NM_001985.2	11	8	7	11	12	12	1	0.611919	0.306905	1.52829	0	ETFB	electron transfer flavoprotein subunit beta
NS	NM_005370.4	55	54	52	48	47	47	1	-0.259865	0.307117	0.835166	0	RAB8A	RAB8A, member RAS oncogene family
NS	NM_005731.3	321	289	298	289	286	286	1	-0.109703	0.307199	0.926779	0	ARPC2	actin related protein 2/3 complex subunit 2
NS	NM_007019.3	140	138	142	139	125	125	1	-0.15858	0.307281	0.895906	0	UBE2C	ubiquitin conjugating enzyme E2 C
NS	NM_00128419	3	3	3	5	5	5	1	1.03048	0.307942	2.0427	0	FUT11	ens fucosyltransferase 11
NS	NM_00132403	3	3	3	5	5	5	1	1.03048	0.307942	2.0427	0	SEMA4B	ens semaphorin 4B
NS	NM_012427.4	3	3	3	5	5	5	1	1.03048	0.307942	2.0427	0	KLK5	kallikrein related peptidase 5
NS	NM_015015.2	3	3	3	5	5	5	1	1.03048	0.307942	2.0427	0	KDM4B	lysine demethylase 4B
NS	NR_029498.1	2	4	3	7	4	4	1	1.03048	0.307942	2.0427	0	MIR25	microRNA 25
NS	NR_104195.1	4	3	2	5	5	5	1	1.03048	0.307942	2.0427	0	PSMB3	proteasome subunit beta 3
NS	NR_109808.1	4	3	2	5	5	5	1	1.03048	0.307942	2.0427	0	PHPT1	phosphohistidine phosphatase 1
NS	NM_00114601	38	39	38	33	33	33	1	-0.309863	0.309448	0.806718	0	DLGAP5	ens DLG associated protein 5
NS	NM_005034.3	40	37	38	33	33	33	1	-0.309861	0.309448	0.806719	0	POLR2K	RNA polymerase II subunit K
NS	NM_000575.4	29	29	30	26	24	24	1	-0.358114	0.31031	0.780184	0	IL1A	interleukin 1 alpha
NS	NR_039666.1	5180	5712	5424	5395	5636	5636	1	0.045095	0.310791	1.03175	0	MIR4461	microRNA 4461
NS	NM_021075.3	7	7	7	6	4	4	1	-0.824901	0.311212	0.564521	0	NDUFV3	NADH:ubiquinone oxidoreductase subunit V3
NS	NR_125837.1	6	8	7	4	5	5	1	-0.824902	0.311212	0.56452	0	LOC101926898	uncharacterized LOC101926898
NS	NM_017409.3	22	22	21	17	18	18	1	-0.42124	0.313598	0.746783	0	HOXC10	homeobox C10
NS	NM_003311.3	40	42	35	33	34	34	1	-0.30416	0.314011	0.809913	0	PHLDA2	pleckstrin hhomology like domain family A member 2
NS	NM_001404.4	1126	1031	1032	1103	1093	1093	1	0.065151	0.314469	1.04619	0	EEF1G	eukaryotic translation elongation factor 1 gamma
NS	NM_00132091	12	12	12	9	9	9	1	-0.590781	0.314772	0.663983	0	GABPB1	ens GA binding protein transcription factor subunit beta 1
NS	NM_004499.3	156	148	156	148	140	140	1	-0.149083	0.315444	0.901824	0	HNRNPAB	heterogeneous nuclear ribonucleoprotein A/B
NS	NM_000964.3	15	15	15	13	11	11	1	-0.517315	0.315915	0.698671	0	RARA	retinoic acid receptor alpha
NS	NM_021177.4	50	49	51	46	43	43	1	-0.264501	0.31699	0.832487	0	LSM2	LSM2 hhomolog, U6 small nuclear RNA and mRNA degradation associated
NS	NM_00125337	201	190	188	187	178	178	1	-0.132654	0.317657	0.912152	0	RPL15	ens ribosomal protein L15
NS	NM_001166.4	21	23	22	18	18	18	1	-0.414203	0.317711	0.750434	0	BIRC2	baculoviral IAP repeat containing 2
NS	NM_00101299	24	28	26	21	22	22	1	-0.376632	0.318491	0.770234	0	KNOP1	ens lysine rich nucleolar protein 1
NS	NM_006636.3	39	40	40	35	34	34	1	-0.298664	0.318494	0.813005	0	NADP+ dependent	methylenetetrahydrofolate dehydrogenase
NS	NM_015414.3	356	309	306	309	307	307	1	-0.104595	0.319965	0.930066	0	RPL36	ribosomal protein L36
NS	NM_004482.3	35	34	36	30	30	30	1	-0.318752	0.319971	0.801763	0	GALNT3	polypeptide N-acetylgalactosaminyltransferase 3
NS	NM_005804.3	112	98	104	98	95	95	1	-0.178807	0.320066	0.883433	0	DDX39A	DExD-box helicase 39A
NS	NM_00104002	39	41	40	36	34	34	1	-0.29599	0.320705	0.814513	0	FAM3C	ens family with sequence similarity 3 member C
NS	NM_033515.2	11	13	13	10	9	9	1	-0.572553	0.322393	0.672426	0	ARHGAP18	Rho GTPase activating protein 18
NS	NM_015918.3	35	36	35	29	31	31	1	-0.315507	0.322482	0.803568	0	POP5	POP5 hhomolog, ribonuclease P/MRP subunit
NS	NM_033200.2	32	30	29	36	35	35	1	0.317225	0.322482	1.24593	0	LMF2	lipase maturation factor 2
NS	NM_000494.3	209	218	220	226	230	230	1	0.122613	0.32341	1.08871	0	COL17A1	collagen type XVII alpha 1 chain
NS	NM_000546.5	138	126	127	143	139	139	1	0.15459	0.324641	1.11311	0	TP53	tumor protein p53
NS	NM_006988.4	7	8	7	5	5	5	1	-0.780089	0.324756	0.582331	0	ADAMTS1	ADAM metallopeptidase with thrombospondin type 1 motif 1
NS	NM_030666.3	23	22	22	28	26	26	1	0.368072	0.325252	1.29063	0	SERPINB1	serpin family B member 1
NS	NM_001416.3	179	163	164	163	155	155	1	-0.139394	0.325387	0.9079	0	EIF4A1	eukaryotic translation initiation factor 4A1
NS	NM_000302.3	47	46	44	51	52	52	1	0.257133	0.325623	1.1951	0	PLOD1	procollagen-lysine,2-oxoglutarate 5-dioxygenase 1
NS	NM_005524.3	19	18	19	22	23	23	1	0.402523	0.325735	1.32182	0	HES1	hes family bHLH transcription factor 1
NS	NM_000994.3	244	225	223	223	215	215	1	-0.1198	0.325795	0.920315	0	RPL32	ribosomal protein L32
NS	NM_007276.4	160	156	163	159	144	144	1	-0.142931	0.326296	0.905677	0	CBX3	chrhomobox 3
NS	NM_006098.4	969	883	897	918	871	871	1	-0.0675998	0.327039	0.954224	0	RACK1	receptor for activated C kinase 1
NS	NM_00113067	35	36	37	33	30	30	1	-0.309211	0.327428	0.807083	0	CALU	ens calumenin
NS	NM_00116513	5	6	5	4	3	3	1	-0.949011	0.327466	0.517988	0	HERC6	ens HECT and RLD domain containing E3 ubiquitin protein ligase family member 6
NS	NM_016582.2	6	5	5	4	3	3	1	-0.94901	0.327466	0.517988	0	SLC15A3	solute carrier family 15 member 3
NS	NM_019118.4	7	5	4	4	3	3	1	-0.949009	0.327466	0.517988	0	TMEM234	transmembrane protein 234
NS	NM_00112830	16	16	15	13	12	12	1	-0.492623	0.327822	0.710732	0	LYRM1	ens LYR motif containing 1
NS	NM_130807.2	12	13	12	17	15	15	1	0.494331	0.327822	1.40867	0	MOB3A	MOB kinase activator 3A
NS	NM_00103730	28	28	25	24	22	22	1	-0.361427	0.328564	0.778394	0	THYN1	ens thymocyte nuclear protein 1
NS	NM_000970.4	1106	1044	1050	1060	1021	1021	1	-0.0638489	0.329192	0.956708	0	RPL6	ribosomal protein L6
NS	NM_015934.4	84	86	86	79	77	77	1	-0.194778	0.32945	0.873707	0	NOP58	NOP58 ribonucleoprotein
NS	NM_00131708	37	36	36	32	31	31	1	-0.306156	0.329864	0.808794	0	ZPR1	ens ZPR1 zinc finger
NS	NM_005857.4	35	37	37	32	31	31	1	-0.306157	0.329864	0.808793	0	ZMPSTE24	zinc metallopeptidase STE24
NS	NM_018648.3	134	119	124	121	114	114	1	-0.159592	0.330506	0.895278	0	NOP10	NOP10 ribonucleoprotein
NS	NM_00128656	40	43	41	45	48	48	1	0.267512	0.330955	1.20373	0	NUMA1	ens nuclear mitotic apparatus protein 1
NS	NM_00100746	19	20	19	17	15	15	1	-0.43372	0.331244	0.74035	0	RWDD1	ens RWD domain containing 1
NS	NM_017583.5	26	28	28	23	23	23	1	-0.35663	0.331831	0.780987	0	TRIM44	tripartite motif containing 44
NS	NM_00116030	2	2	2	3	4	4	1	1.20601	0.332651	2.30698	0	PANX2	ens pannexin 2
NS	NM_00132281	3	4	4	2	2	2	1	-1.20436	0.332651	0.433961	0	DOCK5	ens dedicator of cytokinesis 5
NS	NM_003893.4	2	2	2	3	4	4	1	1.20601	0.332651	2.30698	0	LDB1	LIM domain binding 1
NS	NM_054012.3	3	2	1	3	4	4	1	1.20601	0.332651	2.30698	0	ASS1	argininosuccinate synthase 1
NS	NR_000017.1	1	6	4	2	2	2	1	-1.20436	0.332651	0.433961	0	SNORD36B	small nucleolar RNA, C/D box 36B
NS	NR_038260.1	4	3	4	2	2	2	1	-1.20436	0.332651	0.433962	0	HIVEP3	human immunodeficiency virus type I enhancer binding protein 3
NS	NR_048536.2	1	3	2	3	4	4	1	1.206	0.332651	2.30698	0	LINC-ROR	long intergenic non-protein coding RNA, regulator of reprogramming
NS	NR_145424.1	2	2	2	3	4	4	1	1.20601	0.332651	2.30698	0	RUSC1-AS1	RUSC1 antisense RNA 1
NS	NM_016640.3	33	30	33	28	27	27	1	-0.325842	0.333434	0.797832	0	MRPS30	mitochondrial ribosomal protein S30
NS	NM_000189.4	12	13	13	16	16	16	1	0.482851	0.333562	1.3975	0	HK2	hexokinase 2
NS	NM_00103304	12	13	13	16	16	16	1	0.482851	0.333562	1.3975	0	GLUL	ens glutamate-ammonia ligase
NS	NM_014502.4	179	171	172	161	164	164	1	-0.134958	0.333761	0.910696	0	PRPF19	pre-mRNA processing factor 19
NS	NM_006370.2	48	47	48	44	41	41	1	-0.26183	0.334657	0.83403	0	VTI1B	vesicle transport through interaction with t-SNAREs 1B
NS	NM_00102983	34	31	31	35	38	38	1	0.301943	0.334663	1.2328	0	CCM2	ens CCM2 scaffold protein
NS	NM_00107864	29	27	27	24	23	23	1	-0.351955	0.335055	0.783522	0	CDC16	ens cell division cycle 16
NS	NM_031209.2	25	24	21	25	29	29	1	0.353672	0.335055	1.27781	0	QTRT1	queuine tRNA-ribosyltransferase catalytic subunit 1
NS	NM_00117115	45	41	41	33	39	39	1	-0.278526	0.335652	0.824433	0	PET100	ens PET100 hhomolog
NS	NM_001866.2	257	257	239	241	236	236	1	-0.112688	0.336243	0.924864	0	COX7B	cytochrome c oxidase subunit 7B
NS	NM_014734.3	10	10	10	13	13	13	1	0.540991	0.336945	1.45497	0	SUSD6	sushi domain containing 6
NS	NM_177551.3	10	10	10	13	13	13	1	0.540991	0.336945	1.45497	0	HCAR2	hydroxycarboxylic acid receptor 2
NS	NM_00112976	34	32	31	38	37	37	1	0.299062	0.337028	1.23034	0	P	ens NAD
NS	NR_003255.2	5	6	5	7	8	8	1	0.741627	0.33757	1.67206	0	TSIX	TSIX transcript, XIST antisense RNA
NS	NM_005915.5	42	42	44	38	37	37	1	-0.276201	0.337715	0.825763	0	MCM6	minichrhomosome maintenance complex component 6
NS	NM_006401.2	264	254	241	239	240	240	1	-0.111762	0.338427	0.925457	0	ANP32B	acidic nuclear phosphoprotein 32 family member B
NS	NM_003095.2	108	100	104	95	96	96	1	-0.172756	0.338547	0.887146	0	SNRPF	small nuclear ribonucleoprotein polypeptide F
NS	NM_006156.2	122	116	98	119	122	122	1	0.161566	0.339078	1.1185	0	NEDD8	neural precursor cell expressed, developmentally down-regulated 8
NS	NM_001444.2	16	17	16	13	13	13	1	-0.470187	0.339165	0.721871	0	FABP5	fatty acid binding protein 5
NS	NM_024040.2	16	17	16	20	20	20	1	0.419483	0.34037	1.33745	0	CUEDC2	CUE domain containing 2
NS	NM_00119510	38	38	38	35	32	32	1	-0.291744	0.341688	0.816914	0	PTP4A2	ens protein tyrosine phosphatase 4A2
NS	NM_022168.3	10	10	11	7	8	8	1	-0.61179	0.341977	0.654385	0	IFIH1	interferon induced with helicase C domain 1
NS	NM_005567.3	175	166	167	162	157	157	1	-0.134453	0.34206	0.911015	0	LGALS3BP	galectin 3 binding protein
NS	NM_002454.2	12	14	14	11	10	10	1	-0.524068	0.343896	0.695408	0	MTRR	5-methyltetrahydrofolate-hhomocysteine methyltransferase reductase
NS	NR_002824.3	9	11	11	12	14	14	1	0.525772	0.343896	1.4397	0	HERC2P2	hect domain and RLD 2 pseudogene 2
NS	NM_000675.5	2	3	2	1	1	1	1	-1.62622	0.343955	0.323937	0	ADORA2A	adenosine A2a receptor
NS	NM_002463.1	3	2	2	1	1	1	1	-1.62621	0.343955	0.323937	0	MX2	MX dynamin like GTPase 2
NS	NM_005281.3	2	3	2	1	1	1	1	-1.62622	0.343955	0.323937	0	GPR3	G protein-coupled receptor 3
NS	NM_005585.4	2	2	3	1	1	1	1	-1.62622	0.343955	0.323937	0	SMAD6	SMAD family member 6
NS	NR_002449.2	2	3	2	1	1	1	1	-1.62622	0.343955	0.323937	0	SNORA65	small nucleolar RNA, H/ACA box 65
NS	NR_029896.1	1	0	2	3	2	2	1	1.6278	0.343955	3.09041	0	MIR324	microRNA 324
NS	NR_039873.1	1	1	1	1	3	3	1	1.6278	0.343955	3.09041	0	MIR4722	microRNA 4722
NS	NR_106963.1	2	0	1	3	2	2	1	1.6278	0.343955	3.09041	0	MIR7113	microRNA 7113
NS	XM_00384653	2	2	3	1	1	1	1	-1.62622	0.343955	0.323937	0	LOC100996747	: Hhomo sapiens 40S ribosomal protein S26
NS	NM_005253.3	16	17	17	19	21	21	1	0.411942	0.344803	1.33048	0	FOSL2	FOS like 2, AP-1 transcription factor subunit
NS	XM_00527824	3	4	4	5	6	6	1	0.882536	0.345494	1.84361	0	LENG8	: Hhomo sapiens leukocyte receptor cluster member 8
NS	NM_004184.3	78	77	75	71	69	69	1	-0.198079	0.348474	0.87171	0	WARS	tryptophanyl-tRNA synthetase
NS	NM_00113099	70	69	70	63	63	63	1	-0.208104	0.348775	0.865674	0	HYOU1	ens hypoxia up-regulated 1
NS	NM_00134835	17	17	17	20	21	21	1	0.404668	0.349153	1.32378	0	WSB1	ens WD repeat and SOCS box containing 1
NS	NM_018339.5	20	20	22	17	17	17	1	-0.402957	0.349153	0.756307	0	RFK	riboflavin kinase
NS	NM_00128974	113	106	107	118	117	117	1	0.160399	0.350245	1.1176	0	GAPDH	ens glyceraldehyde-3-phosphate dehydrogenase
NS	NM_004708.3	89	83	82	78	77	77	1	-0.187411	0.350376	0.87818	0	PDCD5	programmed cell death 5
NS	NM_001831.3	11	10	11	13	14	14	1	0.511393	0.350645	1.42543	0	CLU	clusterin
NS	NM_002653.4	12	9	11	13	14	14	1	0.511394	0.350645	1.42543	0	PITX1	paired like homeodomain 1
NS	NR_001588.2	13	15	13	10	11	11	1	-0.509687	0.350645	0.702375	0	SBDSP1	SBDS pseudogene 1
NS	NM_022061.3	41	39	38	35	34	34	1	-0.281154	0.350742	0.822933	0	MRPL17	mitochondrial ribosomal protein L17
NS	NM_00103227	8	7	9	10	11	11	1	0.591602	0.350806	1.50692	0	MMP28	ens matrix metallopeptidase 28
NS	NM_005198.4	8	8	8	10	11	11	1	0.591602	0.350806	1.50692	0	CHKB	choline kinase beta
NS	NM_022450.3	8	8	8	10	11	11	1	0.591602	0.350806	1.50692	0	RHBDF1	rhomboid 5 hhomolog 1
NS	NR_146144.1	5	8	11	10	11	11	1	0.5916	0.350806	1.50692	0	RNA45SN2	RNA, 45S pre-ribosomal N2
NS	NM_032377.3	60	55	56	49	52	52	1	-0.230104	0.351372	0.852574	0	ELOF1	elongation factor 1 hhomolog
NS	NM_006801.2	123	118	113	114	107	107	1	-0.157735	0.351738	0.896431	0	KDELR1	KDEL endoplasmic reticulum protein retention receptor 1
NS	NM_00114606	146	146	146	139	135	135	1	-0.141594	0.35244	0.906517	0	CAPN2	ens calpain 2
NS	NM_003756.2	149	144	145	147	131	131	1	-0.141592	0.35244	0.906518	0	EIF3H	eukaryotic translation initiation factor 3 subunit H
NS	NM_00129320	26	25	25	29	30	30	1	0.32802	0.353522	1.25529	0	MVP	ens major vault protein
NS	NM_032233.2	30	29	30	28	24	24	1	-0.326303	0.353522	0.797578	0	SETD3	SET domain containing 3
NS	NM_015965.6	116	95	95	109	111	111	1	0.164136	0.354107	1.12049	0	NDUFA13	NADH:ubiquinone oxidoreductase subunit A13
NS	NM_014400.2	30	31	29	34	35	35	1	0.300622	0.354529	1.23168	0	LYPD3	LY6/PLAUR domain containing 3
NS	NM_002156.4	439	423	439	422	413	413	1	-0.0856744	0.354534	0.942344	0	Hsp60	heat shock protein family D
NS	NM_001661.3	13	14	15	18	17	17	1	0.441836	0.355207	1.35833	0	ARL4D	ADP ribosylation factor like GTPase 4D
NS	NM_00125222	51	52	52	48	45	45	1	-0.240318	0.355748	0.846559	0	PLK2	ens polo like kinase 2
NS	NM_182491.2	30	30	30	25	26	26	1	-0.322387	0.356462	0.799746	0	ZFAND2A	zinc finger AN1-type containing 2A
NS	NM_006224.3	34	36	35	31	30	30	1	-0.295849	0.357037	0.814593	0	PITPNA	phosphatidylinositol transfer protein alpha
NS	NM_013245.2	62	57	57	54	52	52	1	-0.22319	0.358883	0.856669	0	VPS4A	vacuolar protein sorting 4 hhomolog A
NS	NM_007235.5	34	36	36	32	30	30	1	-0.292853	0.359517	0.816286	0	XPOT	exportin for tRNA
NS	NM_021141.3	160	160	160	156	147	147	1	-0.133359	0.359592	0.911706	0	XRCC5	X-ray repair cross complementing 5
NS	NM_001606.4	2	3	2	4	4	4	1	1.07811	0.359667	2.11126	0	ABCA2	ATP binding cassette subfamily A member 2
NS	NM_004952.4	3	2	2	4	4	4	1	1.07811	0.359667	2.11126	0	EFNA3	ephrin A3
NS	NM_139030.3	2	2	3	4	4	4	1	1.07811	0.359667	2.11126	0	Raph blood group	CD151 molecule
NS	NM_181642.2	4	4	4	3	2	2	1	-1.07645	0.359667	0.474193	0	SPINT1	serine peptidase inhibitor, Kunitz type 1
NS	NM_207327.4	5	3	4	3	2	2	1	-1.07645	0.359667	0.474194	0	CDPF1	cysteine rich DPF motif domain containing 1
NS	NM_002778.3	15	14	14	17	18	18	1	0.432655	0.360313	1.34972	0	PSAP	prosaposin
NS	NM_014206.3	85	79	78	92	86	86	1	0.181698	0.360463	1.13422	0	TMEM258	transmembrane protein 258
NS	NM_005402.3	55	51	52	47	47	47	1	-0.235477	0.360739	0.849404	0	RALA	RAS like proto-oncogene A
NS	NM_00127723	4	4	4	4	7	7	1	0.823632	0.362197	1.76986	0	TM7SF2	ens transmembrane 7 superfamily member 2
NS	NR_146320.1	7	5	6	4	4	4	1	-0.821951	0.362197	0.565677	0	SNHG26	small nucleolar RNA host gene 26
NS	NM_00114286	40	43	42	45	48	48	1	0.250844	0.363011	1.1899	0	PIEZO1	ens piezo type mechanosensitive ion channel component 1
NS	NM_016498.4	12	11	11	15	14	14	1	0.484884	0.363568	1.39947	0	MTFP1	mitochondrial fission process 1
NS	NM_00128642	72	64	64	61	60	60	1	-0.20649	0.363957	0.866643	0	EMC4	ens ER membrane protein complex subunit 4
NS	NM_006103.3	47	51	45	56	52	52	1	0.234078	0.364007	1.17616	0	WFDC2	WAP four-disulfide core domain 2
NS	NM_020529.2	92	87	89	86	80	80	1	-0.177158	0.364382	0.884444	0	NFKBIA	NFKB inhibitor alpha
NS	NM_005015.3	114	102	102	98	98	98	1	-0.162262	0.364465	0.893623	0	OXA1L	OXA1L, mitochondrial inner membrane protein
NS	NM_003254.2	102	95	96	96	87	87	1	-0.169063	0.364841	0.88942	0	TIMP1	TIMP metallopeptidase inhibitor 1
NS	NM_001023.3	515	478	485	466	478	478	1	-0.079497	0.364852	0.946388	0	RPS20	ribosomal protein S20
NS	NM_00114670	14	15	15	18	18	18	1	0.423848	0.365306	1.3415	0	KDM5C	ens lysine demethylase 5C
NS	NM_006347.3	20	17	17	16	14	14	1	-0.422136	0.365306	0.746319	0	PPIH	peptidylprolyl isomerase H
NS	NM_032338.3	55	53	53	50	47	47	1	-0.230831	0.365624	0.852144	0	LLPH	LLP hhomolog, long-term synaptic facilitation factor
NS	NM_000975.4	678	612	613	608	615	615	1	-0.0714329	0.36714	0.951692	0	RPL11	ribosomal protein L11
NS	NM_00104266	8	9	9	10	12	12	1	0.552232	0.367491	1.46635	0	PLEKHG5	ens pleckstrin hhomology and RhoGEF domain containing G5
NS	NM_001319.6	39	37	35	42	42	42	1	0.263843	0.367856	1.20067	0	CSNK1G2	casein kinase 1 gamma 2
NS	NM_00110091	18	19	18	15	15	15	1	-0.413685	0.370189	0.750703	0	FAM72B	ens family with sequence similarity 72 member B
NS	NM_152902.4	19	18	18	15	15	15	1	-0.413684	0.370189	0.750704	0	TIPRL	TOR signaling pathway regulator
NS	NM_00132355	33	31	33	37	37	37	1	0.280457	0.371531	1.21458	0	ZC3H12A	ens zinc finger CCCH-type containing 12A
NS	NM_001997.4	487	422	428	461	464	464	1	0.080283	0.372063	1.05723	0	FAU	FAU, ubiquitin like and ribosomal protein S30 fusion
NS	NM_004843.3	6	6	7	8	9	9	1	0.64281	0.372196	1.56137	0	IL27RA	interleukin 27 receptor subunit alpha
NS	NR_003266.2	6	7	6	8	9	9	1	0.64281	0.372196	1.56137	0	LOC220729	succinate dehydrogenase complex flavoprotein subunit A pseudogene
NS	NM_018161.4	19	18	20	22	23	23	1	0.365926	0.373638	1.28871	0	NADSYN1	NAD synthetase 1
NS	NM_00103955	16	15	15	18	19	19	1	0.407275	0.374967	1.32618	0	Hsp40	ens DnaJ heat shock protein family
NS	NM_00132083	55	57	55	52	49	49	1	-0.222065	0.375093	0.857337	0	SF3A3	ens splicing factor 3a subunit 3
NS	NM_198202.1	0	1	0	2	1	1	1	2.40979	0.375104	5.31398	0	POP5	POP5 hhomolog, ribonuclease P/MRP subunit
NS	NR_000012.1	0	4	0	1	0	0	1	-2.40838	0.375104	0.188367	0	SNORA68	small nucleolar RNA, H/ACA box 68
NS	NR_002590.1	2	1	1	1	0	0	1	-2.40838	0.375104	0.188367	0	SNORA41	small nucleolar RNA, H/ACA box 41
NS	NR_003545.1	1	1	2	1	0	0	1	-2.40838	0.375104	0.188367	0	TRAPPC13	trafficking protein particle complex 13
NS	NR_036502.1	1	2	1	1	0	0	1	-2.40838	0.375104	0.188367	0	PRKCQ-AS1	PRKCQ antisense RNA 1
NS	NR_106816.1	0	1	0	0	2	2	1	2.40979	0.375104	5.31398	0	MIR6758	microRNA 6758
NS	NR_110388.1	1	1	2	1	0	0	1	-2.40838	0.375104	0.188367	0	LINC01186	long intergenic non-protein coding RNA 1186
NS	NR_132278.1	1	0	0	0	2	2	1	2.40979	0.375104	5.31399	0	SNHG25	small nucleolar RNA host gene 25
NS	NR_132979.2	1	1	2	1	0	0	1	-2.40838	0.375104	0.188367	0	SNORD140	small nucleolar RNA, C/D box 140
NS	NR_138074.1	1	0	0	2	1	1	1	2.40979	0.375104	5.31399	0	PAXX	PAXX non-hhomologous end joining factor
NS	NR_146114.1	2	1	1	1	0	0	1	-2.40838	0.375104	0.188367	0	VPS8	VPS8 subunit of CORVET complex
NS	XR_244333.2	2	1	1	1	0	0	1	-2.40838	0.375104	0.188367	0	LL21NC02-21A1.1	homo sapiens uncharacterized LL21NC02-21A1.1
NS	NM_004496.3	11	12	12	9	9	9	1	-0.53276	0.375385	0.691231	0	FOXA1	forkhead box A1
NS	NM_145690.2	8	9	10	11	12	12	1	0.534462	0.375385	1.4484	0	YWHAZ	tyrosine 3-monooxygenase/tryptophan 5-monooxygenase activation protein zeta
NS	NM_005733.2	49	49	50	46	43	43	1	-0.236633	0.375565	0.848724	0	KIF20A	kinesin family member 20A
NS	NM_016567.3	51	50	47	46	43	43	1	-0.236632	0.375565	0.848724	0	BCCIP	BRCA2 and CDKN1A interacting protein
NS	NM_00117068	13	11	12	15	15	15	1	0.461003	0.375783	1.3765	0	MIB2	ens mindbomb E3 ubiquitin protein ligase 2
NS	NM_002575.2	12	12	12	15	15	15	1	0.461002	0.375783	1.3765	0	SERPINB2	serpin family B member 2
NS	NM_000182.4	72	69	71	78	77	77	1	0.188182	0.375913	1.13933	0	HADHA	hydroxyacyl-CoA dehydrogenase trifunctional multienzyme complex subunit alpha
NS	NM_016097.4	44	42	44	39	38	38	1	-0.25354	0.375953	0.838836	0	IER3IP1	immediate early response 3 interacting protein 1
NS	NM_032390.4	45	42	43	39	38	38	1	-0.253539	0.375953	0.838836	0	NIFK	nucleolar protein interacting with the FHA domain of MKI67
NS	NM_003945.3	108	101	98	92	96	96	1	-0.161013	0.376985	0.894397	0	ATP6V0E1	ATPase H+ transporting V0 subunit e1
NS	NR_110115.2	23	23	23	20	19	19	1	-0.358468	0.37747	0.779992	0	LOC101927746	uncharacterized LOC101927746
NS	NM_00125691	88	96	98	88	86	86	1	-0.16797	0.377606	0.890094	0	DDX21	ens DExD-box helicase 21
NS	NM_00132048	7	6	6	5	4	4	1	-0.770506	0.377724	0.586212	0	PIGP	ens phosphatidylinositol glycan anchor biosynthesis class P
NS	NM_058195.3	5	3	5	7	6	6	1	0.77219	0.377724	1.70786	0	CDKN2A	cyclin dependent kinase inhibitor 2A
NS	NR_003010.1	6	4	3	5	7	7	1	0.77219	0.377724	1.70786	0	SCARNA12	small Cajal body-specific RNA 12
NS	NR_003939.1	4	4	5	5	7	7	1	0.772189	0.377724	1.70786	0	SNORD79	small nucleolar RNA, C/D box 79
NS	NM_014820.4	44	44	43	40	38	38	1	-0.251482	0.377932	0.840033	0	TOMM70	translocase of outer mitochondrial membrane 70
NS	NM_080821.2	33	32	33	31	27	27	1	-0.294141	0.378701	0.815558	0	FAM210B	family with sequence similarity 210 member B
NS	NM_001412.3	50	50	50	44	45	45	1	-0.23329	0.379028	0.850693	0	EIF1AX	eukaryotic translation initiation factor 1A X-linked
NS	NM_000628.4	15	15	17	19	19	19	1	0.399467	0.379642	1.31902	0	IL10RB	interleukin 10 receptor subunit beta
NS	NM_00113582	17	20	20	15	16	16	1	-0.397757	0.379642	0.759037	0	CEMIP2	ens cell migration inducing hyaluronidase 2
NS	NM_014175.3	73	70	70	66	64	64	1	-0.193251	0.380244	0.874633	0	MRPL15	mitochondrial ribosomal protein L15
NS	NM_015392.3	49	45	42	48	52	52	1	0.231761	0.382437	1.17427	0	NPDC1	neural proliferation, differentiation and control 1
NS	NM_00113600	8	10	9	6	7	7	1	-0.613826	0.382626	0.653461	0	ABL2	ens ABL proto-oncogene 2, non-receptor tyrosine kinase
NS	NM_00119949	7	7	6	9	9	9	1	0.615521	0.382626	1.53211	0	PDCD4	ens programmed cell death 4
NS	NM_016371.3	7	7	6	9	9	9	1	0.615521	0.382626	1.53211	0	HSD17B7	hydroxysteroid 17-beta dehydrogenase 7
NS	NM_017525.2	6	7	7	9	9	9	1	0.615521	0.382626	1.53211	0	CDC42BPG	CDC42 binding protein kinase gamma
NS	NM_006327.3	73	71	71	68	64	64	1	-0.191363	0.382649	0.875778	0	TIMM23	translocase of inner mitochondrial membrane 23
NS	NM_138410.3	14	11	11	10	9	9	1	-0.516103	0.383001	0.699258	0	CMTM7	CKLF like MARVEL transmembrane domain containing 7
NS	NR_036625.1	10	9	9	10	13	13	1	0.517809	0.383001	1.43178	0	VDAC1	voltage dependent anion channel 1
NS	NR_002745.1	4	2	2	3	5	5	1	0.975196	0.38373	1.96591	0	SNORD48	small nucleolar RNA, C/D box 48
NS	NR_002907.2	3	5	5	2	3	3	1	-0.973535	0.38373	0.509257	0	SNORA73A	small nucleolar RNA, H/ACA box 73A
NS	NR_144444.1	3	3	2	5	4	4	1	0.975195	0.38373	1.96591	0	LOC105372480	uncharacterized LOC105372480
NS	NM_00109842	31	34	35	29	29	29	1	-0.287837	0.38393	0.819129	0	DLG1	ens discs large MAGUK scaffold protein 1
NS	NM_012341.2	57	58	58	52	52	52	1	-0.213938	0.384181	0.862181	0	GTPBP4	GTP binding protein 4
NS	NM_006291.2	82	82	79	90	87	87	1	0.173126	0.384284	1.1275	0	TNFAIP2	TNF alpha induced protein 2
NS	NM_00104069	32	35	36	37	40	40	1	0.265213	0.385143	1.20181	0	INCENP	ens inner centromere protein
NS	NM_018047.2	40	39	38	37	33	33	1	-0.263497	0.385143	0.833066	0	RBM22	RNA binding motif protein 22
NS	NM_00104008	236	219	218	234	237	237	1	0.106335	0.386233	1.07649	0	ANXA8	ens annexin A8
NS	NM_003321.4	209	198	195	209	213	213	1	0.111877	0.386311	1.08063	0	TUFM	Tu translation elongation factor, mitochondrial
NS	NM_00119031	2	1	1	2	3	3	1	1.35233	0.387937	2.55324	0	IP6K2	ens inositol hexakisphosphate kinase 2
NS	NM_00132055	3	2	3	2	1	1	1	-1.35072	0.387937	0.392096	0	ZSCAN16	ens zinc finger and SCAN domain containing 16
NS	NM_002041.4	3	3	2	2	1	1	1	-1.35072	0.387937	0.392096	0	GABPB1	GA binding protein transcription factor subunit beta 1
NS	NM_012342.2	3	2	3	2	1	1	1	-1.35072	0.387937	0.392096	0	BAMBI	BMP and activin membrane bound inhibitor
NS	NM_198426.2	2	1	1	2	3	3	1	1.35233	0.387937	2.55324	0	CHMP2A	charged multivesicular body protein 2A
NS	NM_203388.2	2	1	1	2	3	3	1	1.35233	0.387937	2.55324	0	RNH1	ribonuclease/angiogenin inhibitor 1
NS	NR_002976.1	1	2	1	2	3	3	1	1.35233	0.387937	2.55324	0	SNORA44	small nucleolar RNA, H/ACA box 44
NS	NR_003943.2	4	2	2	2	1	1	1	-1.35072	0.387937	0.392097	0	SNORD77	small nucleolar RNA, C/D box 77
NS	NR_135480.1	1	1	2	2	3	3	1	1.35233	0.387937	2.55324	0	LOC102724532	uncharacterized LOC102724532
NS	XM_01702281	1	2	1	2	3	3	1	1.35233	0.387937	2.55324	0	LOC101929479	: Hhomo sapiens golgin subfamily A member 2
NS	NM_000988.4	814	744	734	742	740	740	1	-0.0636584	0.388198	0.956835	0	RPL27	ribosomal protein L27
NS	NM_004996.3	16	16	17	19	20	20	1	0.384721	0.3887	1.30561	0	ABCC1	ATP binding cassette subfamily C member 1
NS	NM_152318.2	21	20	18	17	16	16	1	-0.383008	0.3887	0.766837	0	C12orf45	chrhomosome 12 open reading frame 45
NS	NM_014366.4	53	51	52	46	47	47	1	-0.223802	0.389102	0.856306	0	GNL3	G protein nucleolar 3
NS	NM_001950.3	92	89	88	84	82	82	1	-0.168072	0.389112	0.890032	0	E2F4	E2F transcription factor 4
NS	NM_014255.6	30	29	28	25	25	25	1	-0.30663	0.390698	0.808528	0	CNPY2	canopy FGF signaling regulator 2
NS	NM_001124.2	37	34	35	38	41	41	1	0.258204	0.391644	1.19599	0	ADM	adrenomedullin
NS	NM_001567.3	21	21	20	23	25	25	1	0.33891	0.392153	1.2648	0	INPPL1	inositol polyphosphate phosphatase like 1
NS	NM_006373.3	21	21	20	25	24	24	1	0.33891	0.392153	1.2648	0	VAT1	vesicle amine transport 1
NS	NM_018004.2	22	20	20	25	24	24	1	0.338911	0.392153	1.2648	0	TMEM45A	transmembrane protein 45A
NS	NM_001757.3	5	4	5	6	7	7	1	0.726862	0.392201	1.65504	0	CBR1	carbonyl reductase 1
NS	NM_003915.5	5	4	5	6	7	7	1	0.726862	0.392201	1.65504	0	CPNE1	copine 1
NS	NM_006033.3	4	5	5	6	7	7	1	0.726861	0.392201	1.65503	0	LIPG	lipase G, endothelial type
NS	NR_134984.1	5	5	4	6	7	7	1	0.726862	0.392201	1.65504	0	A	poly
NS	NM_017858.2	9	9	10	7	7	7	1	-0.588775	0.39257	0.664907	0	TIPIN	TIMELESS interacting protein
NS	NR_002309.1	10	10	8	7	7	7	1	-0.588775	0.39257	0.664907	0	RPS26P11	ribosomal protein S26 pseudogene 11
NS	NR_046310.1	9	10	9	7	7	7	1	-0.588775	0.39257	0.664907	0	PCGF5	polycomb group ring finger 5
NS	NM_00103419	22	19	19	16	17	17	1	-0.376037	0.393089	0.770551	0	EXOSC9	ens exosome component 9
NS	NM_00132115	20	20	20	18	16	16	1	-0.376039	0.393089	0.770551	0	USF2	ens upstream transcription factor 2, c-fos interacting
NS	NM_014788.3	28	30	30	26	25	25	1	-0.302885	0.393643	0.81063	0	TRIM14	tripartite motif containing 14
NS	NM_015134.3	33	35	36	29	31	31	1	-0.276003	0.394023	0.825876	0	MPRIP	myosin phosphatase Rho interacting protein
NS	NM_00127776	71	68	67	71	77	77	1	0.18417	0.394303	1.13616	0	CIB1	ens calcium and integrin binding 1
NS	NM_021029.5	100	87	88	100	77	77	1	-0.164236	0.394772	0.892401	0	RPL36A	ribosomal protein L36a
NS	NM_002139.3	113	111	106	107	100	100	1	-0.149329	0.39565	0.90167	0	RBMX	RNA binding motif protein X-linked
NS	NM_002623.3	24	25	25	19	22	22	1	-0.332267	0.395672	0.794287	0	PFDN4	prefoldin subunit 4
NS	NM_00132939	27	25	25	29	30	30	1	0.300945	0.396548	1.23195	0	VMP1	ens vacuole membrane protein 1
NS	NM_006817.3	25	26	26	29	30	30	1	0.300944	0.396548	1.23195	0	ERP29	endoplasmic reticulum protein 29
NS	NM_00119357	90	82	80	80	76	76	1	-0.170981	0.397158	0.888239	0	CSRP1	ens cysteine and glycine rich protein 1
NS	NM_001845.5	19	21	21	17	17	17	1	-0.369318	0.397388	0.774148	0	COL4A1	collagen type IV alpha 1 chain
NS	NM_005319.3	22	20	19	17	17	17	1	-0.369316	0.397388	0.774149	0	HIST1H1C	histone cluster 1 H1 family member c
NS	NM_015131.2	38	42	43	37	36	36	1	-0.249836	0.397955	0.840992	0	WDR43	WD repeat domain 43
NS	NM_001236.3	15	12	13	15	17	17	1	0.419697	0.398316	1.33765	0	CBR3	carbonyl reductase 3
NS	NM_030754.4	16	18	15	12	14	14	1	-0.417987	0.398316	0.748468	0	SAA2	serum amyloid A2
NS	NM_00112335	36	35	35	31	31	31	1	-0.270441	0.398897	0.829066	0	PPP6C	ens protein phosphatase 6 catalytic subunit
NS	NM_004094.4	48	47	48	44	42	42	1	-0.229148	0.400388	0.853139	0	EIF2S1	eukaryotic translation initiation factor 2 subunit alpha
NS	NM_000101.3	61	54	53	63	61	61	1	0.201065	0.401305	1.14955	0	CYBA	cytochrome b-245 alpha chain
NS	NM_00103550	21	20	21	20	16	16	1	-0.362832	0.401601	0.777637	0	BOLA3	ens bolA family member 3
NS	NM_004502.3	9	10	10	8	7	7	1	-0.565699	0.402063	0.675628	0	HOXB7	homeobox B7
NS	NM_00108295	22	22	21	24	26	26	1	0.324543	0.402537	1.25227	0	SCARB1	ens scavenger receptor class B member 1
NS	NM_003137.4	35	37	36	33	31	31	1	-0.265102	0.403661	0.83214	0	SRPK1	SRSF protein kinase 1
NS	NM_00119705	44	50	51	44	43	43	1	-0.225808	0.403913	0.855116	0	ZFP91	ens ZFP91 zinc finger protein
NS	NM_00125635	70	68	72	70	61	61	1	-0.185308	0.404286	0.879462	0	UBE2L3	ens ubiquitin conjugating enzyme E2 L3
NS	NM_015976.4	12	13	14	11	10	10	1	-0.471868	0.404333	0.72103	0	SNX7	sorting nexin 7
NS	NM_003645.3	4	5	5	3	3	3	1	-0.888836	0.405326	0.54005	0	SLC27A2	solute carrier family 27 member 2
NS	NM_019605.4	4	5	5	3	3	3	1	-0.888836	0.405326	0.54005	0	SERTAD4	SERTA domain containing 4
NS	NM_020390.5	4	5	5	3	3	3	1	-0.888836	0.405326	0.54005	0	EIF5A2	eukaryotic translation initiation factor 5A2
NS	NM_145182.2	3	3	3	4	5	5	1	0.890502	0.405326	1.85382	0	PYCARD	PYD and CARD domain containing
NS	NM_173086.4	3	3	3	4	5	5	1	0.890502	0.405326	1.85382	0	KRT6C	keratin 6C
NS	NR_023312.2	3	3	3	4	5	5	1	0.890502	0.405326	1.85382	0	CIRBP	cold inducible RNA binding protein
NS	NR_146461.1	6	4	4	3	3	3	1	-0.888834	0.405326	0.54005	0	CYTOR	cytoskeleton regulator RNA
NS	XR_00295636	2	5	2	4	5	5	1	0.890501	0.405326	1.85382	0	LOC112267962	: Hhomo sapiens uncharacterized LOC112267962
NS	NM_018043.5	75	81	79	70	73	73	1	-0.174325	0.405372	0.886182	0	ANO1	anoctamin 1
NS	NM_00127878	23	20	20	19	17	17	1	-0.356569	0.405731	0.78102	0	SLC35B1	ens solute carrier family 35 member B1
NS	NM_00134865	5	5	5	7	7	7	1	0.686612	0.405739	1.6095	0	ANKRD9	ens ankyrin repeat domain 9
NS	NM_006813.2	5	5	5	7	7	7	1	0.686612	0.405739	1.6095	0	PNRC1	proline rich nuclear receptor coactivator 1
NS	NM_020799.3	8	7	6	5	5	5	1	-0.684923	0.405739	0.622039	0	STAMBPL1	STAM binding protein like 1
NS	NM_152649.3	7	7	7	5	5	5	1	-0.684924	0.405739	0.622039	0	MLKL	mixed lineage kinase domain like pseudokinase
NS	NM_013237.3	39	36	34	34	31	31	1	-0.262507	0.406003	0.833638	0	PRELID1	PRELI domain containing 1
NS	NM_033386.3	39	37	37	41	43	43	1	0.243203	0.406089	1.18362	0	MICALL1	MICAL like 1
NS	NM_182640.2	44	40	43	39	37	37	1	-0.241483	0.406089	0.845876	0	MRPS9	mitochondrial ribosomal protein S9
NS	NM_001015.4	770	704	687	698	699	699	1	-0.0626659	0.4063	0.957493	0	RPS11	ribosomal protein S11
NS	NM_005558.3	113	103	105	114	115	115	1	0.144735	0.406302	1.10553	0	LAD1	ladinin 1
NS	NM_005830.3	31	31	31	29	26	26	1	-0.285446	0.407781	0.820488	0	MRPS31	mitochondrial ribosomal protein S31
NS	NM_001636.3	135	125	122	131	138	138	1	0.132684	0.407867	1.09633	0	SLC25A6	solute carrier family 25 member 6
NS	NM_006083.3	72	72	69	65	65	65	1	-0.182571	0.407877	0.881131	0	IK	IK cytokine
NS	NM_057175.4	21	22	21	18	18	18	1	-0.350523	0.409779	0.7843	0	alpha	N
NS	NM_001743.5	39	36	36	34	32	32	1	-0.257471	0.41061	0.836553	0	CALM2	calmodulin 2
NS	NM_152739.3	45	42	43	42	37	37	1	-0.235577	0.411989	0.849345	0	HOXA9	homeobox A9
NS	NM_025065.6	26	27	26	24	22	22	1	-0.309634	0.412429	0.806847	0	RPF1	ribosome production factor 1 hhomolog
NS	NM_032014.2	37	31	31	36	38	38	1	0.256747	0.412876	1.19478	0	MRPS24	mitochondrial ribosomal protein S24
NS	NM_00101247	104	98	100	106	109	109	1	0.147043	0.413216	1.1073	0	U2AF2	ens U2 small nuclear RNA auxiliary factor 2
NS	NM_005313.4	235	235	234	227	222	222	1	-0.0990092	0.413668	0.933674	0	PDIA3	protein disulfide isomerase family A member 3
NS	NM_052850.3	76	59	65	68	75	75	1	0.179914	0.413731	1.13282	0	GADD45GIP1	GADD45G interacting protein 1
NS	NM_004521.2	40	46	45	39	39	39	1	-0.233676	0.413919	0.850465	0	KIF5B	kinesin family member 5B
NS	NM_00127036	84	79	81	77	74	74	1	-0.1676	0.414871	0.890323	0	RAD23A	ens RAD23 hhomolog A, nucleotide excision repair protein
NS	NM_000979.3	513	454	443	469	446	446	1	-0.0727103	0.417245	0.95085	0	RPL18	ribosomal protein L18
NS	NM_00111412	13	13	15	11	11	11	1	-0.44637	0.41742	0.733887	0	DEPDC1	ens DEP domain containing 1
NS	NM_017554.2	12	14	15	11	11	11	1	-0.446371	0.41742	0.733886	0	ADP-ribose	poly
NS	NM_001432.2	5	5	6	8	7	7	1	0.650624	0.418431	1.56985	0	EREG	epiregulin
NS	NM_003276.2	17	17	19	16	14	14	1	-0.383504	0.418651	0.766574	0	TMPO	thymopoietin
NS	NM_001028.2	844	740	775	782	755	755	1	-0.0590638	0.41874	0.959887	0	RPS25	ribosomal protein S25
NS	NM_002965.3	9	7	8	11	10	10	1	0.5263	0.41982	1.44023	0	S100A9	S100 calcium binding protein A9
NS	NM_004357.4	8	8	8	11	10	10	1	0.526299	0.41982	1.44023	0	Raph blood group	CD151 molecule
NS	NM_014165.3	10	11	10	8	8	8	1	-0.524599	0.41982	0.695152	0	NDUFAF4	NADH:ubiquinone oxidoreductase complex assembly factor 4
NS	NM_032273.3	10	10	11	10	7	7	1	-0.524599	0.41982	0.695152	0	TMEM126A	transmembrane protein 126A
NS	NM_177925.3	11	10	10	8	8	8	1	-0.524598	0.41982	0.695153	0	H2AFJ	H2A histone family member J
NS	NR_002819.4	8	9	7	9	11	11	1	0.526298	0.41982	1.44023	0	MALAT1	metastasis associated lung adenocarcinoma transcript 1
NS	NR_003604.3	61	58	58	53	54	54	1	-0.195901	0.421062	0.873027	0	ZFAS1	ZNFX1 antisense RNA 1
NS	NM_00118489	23	23	21	19	19	19	1	-0.333547	0.421463	0.793583	0	FLAD1	ens flavin adenine dinucleotide synthetase 1
NS	NM_00130100	17	20	20	21	23	23	1	0.335259	0.421463	1.2616	0	AMOTL1	ens angihomotin like 1
NS	NM_002675.3	56	54	52	56	61	61	1	0.196467	0.422469	1.14589	0	PML	promyelocytic leukemia
NS	NM_004640.6	147	144	141	137	135	135	1	-0.123102	0.423104	0.918211	0	DDX39B	DExD-box helicase 39B
NS	NM_004436.2	106	105	104	115	111	111	1	0.141214	0.423166	1.10283	0	ENSA	endosulfine alpha
NS	NM_000305.2	18	18	18	15	15	15	1	-0.375754	0.423431	0.770702	0	PON2	paraoxonase 2
NS	NM_00117742	1	2	2	3	3	3	1	1.15865	0.424225	2.23249	0	TRPV4	ens transient receptor potential cation channel subfamily V member 4
NS	NM_016584.2	3	3	3	1	2	2	1	-1.15703	0.424225	0.448436	0	IL23A	interleukin 23 subunit alpha
NS	NM_153200.2	2	1	2	3	3	3	1	1.15866	0.424225	2.23249	0	EDF1	endothelial differentiation related factor 1
NS	NM_206538.3	2	2	1	3	3	3	1	1.15866	0.424225	2.23249	0	EMC10	ER membrane protein complex subunit 10
NS	NR_027349.1	1	2	2	3	3	3	1	1.15865	0.424225	2.23249	0	MIR17HG	miR-17-92a-1 cluster host gene
NS	NR_030684.1	2	2	1	3	3	3	1	1.15866	0.424225	2.23249	0	TRAPPC1	trafficking protein particle complex 1
NS	NR_040584.2	1	2	2	3	3	3	1	1.15865	0.424225	2.23249	0	pseudogene	stromal antigen 3-like 2
NS	NM_00101505	5	5	5	4	3	3	1	-0.817858	0.424842	0.567284	0	ALG1L	ens ALG1 chitobiosyldiphosphodolichol beta-mannosyltransferase like
NS	NM_00110061	5	5	5	4	3	3	1	-0.817858	0.424842	0.567284	0	CABLES1	ens Cdk5 and Abl enzyme substrate 1
NS	NM_005891.2	4	3	3	5	5	5	1	0.81953	0.424842	1.76483	0	ACAT2	acetyl-CoA acetyltransferase 2
NS	NM_181800.2	4	3	3	5	5	5	1	0.81953	0.424842	1.76483	0	UBE2C	ubiquitin conjugating enzyme E2 C
NS	NR_003044.3	6	5	4	2	4	4	1	-0.817857	0.424842	0.567284	0	SNORD50B	small nucleolar RNA, C/D box 50B
NS	NR_036488.1	3	3	4	5	5	5	1	0.819529	0.424842	1.76483	0	LINC00673	long intergenic non-protein coding RNA 673
NS	NM_005340.6	127	124	127	130	136	136	1	0.128864	0.424867	1.09343	0	HINT1	histidine triad nucleotide binding protein 1
NS	NM_004553.4	105	90	94	100	105	105	1	0.146684	0.425162	1.10702	0	NDUFS6	NADH:ubiquinone oxidoreductase subunit S6
NS	NM_002245.3	19	19	20	22	23	23	1	0.329962	0.425212	1.25698	0	KCNK1	potassium two pore domain channel subfamily K member 1
NS	NM_031423.3	22	24	22	20	19	19	1	-0.328249	0.425212	0.796503	0	NUF2	NUF2 component of NDC80 kinetochore complex
NS	NM_00134666	114	103	101	118	111	111	1	0.13994	0.425398	1.10186	0	TK1	ens thymidine kinase 1
NS	NM_021019.4	416	385	372	404	406	406	1	0.0757869	0.426852	1.05394	0	MYL6	myosin light chain 6
NS	NM_00116601	25	24	24	30	27	27	1	0.2916	0.427918	1.224	0	ECI2	ens enoyl-CoA delta isomerase 2
NS	NM_145279.4	9	8	8	10	11	11	1	0.507918	0.428141	1.422	0	MOB3C	MOB kinase activator 3C
NS	NM_002087.3	122	115	115	125	125	125	1	0.132468	0.428196	1.09617	0	GRN	granulin precursor
NS	NM_001345.4	20	20	19	23	23	23	1	0.324829	0.428892	1.25252	0	DGKA	diacylglycerol kinase alpha
NS	NM_004625.3	21	18	20	21	24	24	1	0.32483	0.428892	1.25252	0	WNT7A	Wnt family member 7A
NS	NM_014462.2	24	23	22	21	19	19	1	-0.323115	0.428892	0.799342	0	LSM1	LSM1 hhomolog, mRNA degradation associated
NS	NM_033109.4	24	22	23	19	20	20	1	-0.323114	0.428892	0.799343	0	PNPT1	polyribonucleotide nucleotidyltransferase 1
NS	NM_001001.4	236	218	211	204	215	215	1	-0.0984326	0.429114	0.934047	0	RPL36AL	ribosomal protein L36a like
NS	NM_000602.4	12	12	11	15	14	14	1	0.425199	0.429705	1.34276	0	SERPINE1	serpin family E member 1
NS	NM_00116481	14	15	14	13	11	11	1	-0.423492	0.429705	0.745618	0	PET117	ens PET117 hhomolog
NS	NM_005030.5	106	105	105	95	100	100	1	-0.142092	0.429965	0.906204	0	PLK1	polo like kinase 1
NS	NM_007178.3	97	96	94	91	88	88	1	-0.14928	0.429997	0.9017	0	STRAP	serine/threonine kinase receptor associated protein
NS	NM_00116480	57	53	51	48	49	49	1	-0.202194	0.430158	0.869227	0	RBMX	ens RNA binding motif protein X-linked
NS	NM_00119733	7	8	8	7	5	5	1	-0.616561	0.430361	0.652224	0	POLE2	ens DNA polymerase epsilon 2, accessory subunit
NS	NM_002916.3	50	44	46	44	41	41	1	-0.217814	0.430519	0.859867	0	RFC4	replication factor C subunit 4
NS	NM_00117109	26	24	24	27	29	29	1	0.287949	0.430877	1.2209	0	UBXN6	ens UBX domain protein 6
NS	NM_021249.4	29	28	28	26	24	24	1	-0.286232	0.430877	0.820041	0	SNX6	sorting nexin 6
NS	NM_004766.2	78	78	78	74	71	71	1	-0.165461	0.431439	0.891644	0	COPB2	coatomer protein complex subunit beta 2
NS	NM_00114251	22	24	24	20	20	20	1	-0.318141	0.432504	0.802103	0	FAM111A	ens family with sequence similarity 111 member A
NS	NM_000097.5	17	16	14	18	19	19	1	0.362871	0.432659	1.28598	0	CPOX	coproporphyrinogen oxidase
NS	NM_004435.2	27	23	25	30	28	28	1	0.284389	0.433792	1.21789	0	ENDOG	endonuclease G
NS	NM_003329.3	321	292	305	323	316	316	1	0.0830831	0.433936	1.05928	0	TXN	thioredoxin
NS	NM_00130166	45	49	48	42	43	43	1	-0.214582	0.434029	0.861796	0	AZIN1	ens antizyme inhibitor 1
NS	NM_001021.5	1439	1292	1252	1229	1331	1331	1	-0.047724	0.434575	0.967461	0	RPS17	ribosomal protein S17
NS	NM_003512.3	15	14	15	10	13	13	1	-0.412911	0.435571	0.751107	0	HIST1H2AC	histone cluster 1 H2A family member c
NS	NM_003249.4	45	43	41	47	48	48	1	0.214718	0.435762	1.16048	0	THOP1	thimet oligopeptidase 1
NS	NM_003816.2	45	51	47	43	43	43	1	-0.213	0.435762	0.862741	0	ADAM9	ADAM metallopeptidase domain 9
NS	NM_016183.3	65	60	63	58	57	57	1	-0.183885	0.436032	0.880329	0	MRTO4	MRT4 hhomolog, ribosome maturation factor
NS	NM_006896.3	25	23	23	21	20	20	1	-0.313314	0.436051	0.804791	0	HOXA7	homeobox A7
NS	NM_00100170	8	9	9	11	11	11	1	0.490785	0.436121	1.40521	0	C4orf3	ens chrhomosome 4 open reading frame 3
NS	NM_152857.2	12	11	10	10	8	8	1	-0.489083	0.436121	0.712478	0	WTAP	WT1 associated protein
NS	NM_198965.1	9	8	9	11	11	11	1	0.490786	0.436121	1.40521	0	PTHLH	parathyroid hormone like hormone
NS	NR_002744.1	8	11	7	7	13	13	1	0.490784	0.436121	1.40521	0	SNORD49A	small nucleolar RNA, C/D box 49A
NS	NM_00113423	25	25	26	29	29	29	1	0.280914	0.436665	1.21496	0	NT5DC2	ens 5'-nucleotidase domain containing 2
NS	NM_181672.2	23	27	26	29	29	29	1	0.280912	0.436665	1.21496	0	GlcNAc	O-linked N-acetylglucosamine
NS	NR_038108.1	32	28	27	26	25	25	1	-0.279196	0.436665	0.82405	0	SNHG16	small nucleolar RNA host gene 16
NS	NM_000227.4	124	141	133	138	142	142	1	0.122613	0.437109	1.08871	0	LAMA3	laminin subunit alpha 3
NS	NM_000449.3	16	16	16	19	19	19	1	0.35599	0.437115	1.27986	0	RFX5	regulatory factor X5
NS	NM_001867.2	267	232	238	266	252	252	1	0.092001	0.437151	1.06585	0	COX7C	cytochrome c oxidase subunit 7C
NS	NM_004890.2	31	29	33	35	35	35	1	0.2525	0.438199	1.19127	0	SPAG7	sperm associated antigen 7
NS	NM_004878.4	93	88	87	81	84	84	1	-0.151966	0.438288	0.900023	0	PTGES	prostaglandin E synthase
NS	NM_002295.5	195	191	186	196	174	174	1	-0.10353	0.439466	0.930753	0	RPSA	ribosomal protein SA
NS	NM_022917.4	25	23	24	20	21	21	1	-0.308634	0.439534	0.807406	0	NOL6	nucleolar protein 6
NS	NM_00133023	15	16	14	13	12	12	1	-0.402847	0.441264	0.756364	0	IFI35	ens interferon induced protein 35
NS	NM_00113479	8	8	8	6	6	6	1	-0.58728	0.4416	0.665597	0	HYLS1	ens HYLS1 centriolar and ciliogenesis associated
NS	NM_00128443	8	8	8	6	6	6	1	-0.58728	0.4416	0.665597	0	UTP15	ens UTP15 small subunit processome component
NS	NM_002250.2	7	6	5	8	8	8	1	0.588973	0.4416	1.50418	0	KCNN4	potassium calcium-activated channel subfamily N member 4
NS	NM_003114.4	9	7	8	6	6	6	1	-0.587279	0.4416	0.665597	0	SPAG1	sperm associated antigen 1
NS	NM_004128.2	66	64	63	59	59	59	1	-0.178897	0.442486	0.883378	0	GTF2F2	general transcription factor IIF subunit 2
NS	NM_00131773	3	4	4	6	5	5	1	0.759159	0.442585	1.6925	0	PBXIP1	ens PBX homeobox interacting protein 1
NS	NM_005581.4	4	3	4	6	5	5	1	0.75916	0.442585	1.6925	0	Lutheran blood group	basal cell adhesion molecule
NS	NM_006745.4	3	4	4	6	5	5	1	0.759159	0.442585	1.6925	0	MSMO1	methylsterol monooxygenase 1
NS	NR_036750.2	4	4	3	4	6	6	1	0.759159	0.442585	1.6925	0	LOC440434	aminopeptidase puromycin sensitive pseudogene
NS	NM_000623.3	9	9	9	12	11	11	1	0.474778	0.443785	1.3897	0	BDKRB2	bradykinin receptor B2
NS	NM_181575.4	85	81	80	80	74	74	1	-0.157042	0.443785	0.896862	0	AUP1	AUP1, lipid droplet regulating VLDL assembly factor
NS	NM_000075.3	145	126	129	131	123	123	1	-0.122268	0.444351	0.918742	0	CDK4	cyclin dependent kinase 4
NS	NM_00119045	257	232	228	253	248	248	1	0.0917061	0.444663	1.06563	0	MTRNR2L1	ens MT-RNR2 like 1
NS	NM_005494.2	64	64	67	61	59	59	1	-0.176977	0.44501	0.884554	0	Hsp40	DnaJ heat shock protein family
NS	NM_014891.6	68	64	63	59	60	60	1	-0.176975	0.44501	0.884556	0	PDAP1	PDGFA associated protein 1
NS	NM_021978.3	118	114	114	122	123	123	1	0.129032	0.44516	1.09356	0	ST14	suppression of tumorigenicity 14
NS	NM_022075.4	75	72	74	68	68	68	1	-0.165443	0.445656	0.891655	0	CERS2	ceramide synthase 2
NS	NM_182919.3	17	17	16	19	20	20	1	0.342988	0.44573	1.26838	0	TICAM1	toll like receptor adaptor molecule 1
NS	NM_001237.4	48	50	51	47	44	44	1	-0.203972	0.44585	0.868157	0	CCNA2	cyclin A2
NS	NM_00127631	44	41	43	41	37	37	1	-0.221363	0.446049	0.857755	0	STMN3	ens stathmin 3
NS	NM_00119573	54	52	51	58	57	57	1	0.190351	0.446415	1.14104	0	CHPF	ens chondroitin polymerizing factor
NS	NM_004146.5	104	89	94	99	104	104	1	0.140903	0.446687	1.1026	0	NDUFB7	NADH:ubiquinone oxidoreductase subunit B7
NS	NM_017671.4	71	76	75	71	67	67	1	-0.164668	0.44676	0.892134	0	FERMT1	fermitin family member 1
NS	NM_016400.3	36	36	37	31	33	33	1	-0.241023	0.447384	0.846145	0	HYPK	huntingtin interacting protein K
NS	NM_033396.2	45	46	45	48	51	51	1	0.204258	0.447482	1.15209	0	TNKS1BP1	tankyrase 1 binding protein 1
NS	NM_024098.3	77	76	71	71	68	68	1	-0.16313	0.44895	0.893086	0	CCDC86	coiled-coil domain containing 86
NS	NM_005570.3	46	52	53	47	45	45	1	-0.201132	0.4491	0.869868	0	LMAN1	lectin, mannose binding 1
NS	NM_003017.4	117	110	115	111	105	105	1	-0.130883	0.449582	0.913272	0	SRSF3	serine and arginine rich splicing factor 3
NS	NR_104131.1	23	22	20	25	25	25	1	0.297111	0.449622	1.22868	0	SLC44A3-AS1	SLC44A3 antisense RNA 1
NS	NM_002553.3	20	20	20	17	17	17	1	-0.335126	0.449896	0.792715	0	ORC5	origin recognition complex subunit 5
NS	NM_001293.2	107	103	102	94	99	99	1	-0.136855	0.450654	0.909499	0	CLNS1A	chloride nucleotide-sensitive channel 1A
NS	NM_00104824	101	75	87	100	91	91	1	0.145854	0.450807	1.10639	0	UBL5	ens ubiquitin like 5
NS	NM_00131806	12	12	11	10	9	9	1	-0.458084	0.451151	0.727953	0	DBF4	ens DBF4 zinc finger
NS	NM_004765.3	11	8	9	13	11	11	1	0.459788	0.451151	1.37534	0	BCL7C	BAF chromatin remodeling complex subunit BCL7C
NS	NM_012094.4	10	9	9	11	12	12	1	0.459787	0.451151	1.37534	0	PRDX5	peroxiredoxin 5
NS	NM_017617.4	8	10	10	11	12	12	1	0.459786	0.451151	1.37534	0	NOTCH1	notch 1
NS	NM_145294.4	9	10	9	11	12	12	1	0.459787	0.451151	1.37534	0	WDR90	WD repeat domain 90
NS	NM_002818.2	151	146	150	149	137	137	1	-0.113901	0.451476	0.924086	0	PSME2	proteasome activator subunit 2
NS	NM_017864.3	15	16	16	13	13	13	1	-0.384124	0.452166	0.766244	0	INTS8	integrator complex subunit 8
NS	NM_153695.3	15	16	16	13	13	13	1	-0.384124	0.452166	0.766244	0	ZNF367	zinc finger protein 367
NS	NM_078469.2	9	8	8	7	6	6	1	-0.560666	0.452212	0.677989	0	BCCIP	BRCA2 and CDKN1A interacting protein
NS	NR_003700.1	6	7	6	7	9	9	1	0.56236	0.452212	1.47668	0	PI4KAP2	phosphatidylinositol 4-kinase alpha pseudogene 2
NS	NR_038904.1	8	9	8	7	6	6	1	-0.560667	0.452212	0.677989	0	LINC00958	long intergenic non-protein coding RNA 958
NS	NM_003400.3	90	97	97	89	88	88	1	-0.143069	0.452533	0.90559	0	XPO1	exportin 1
NS	NM_000376.2	24	26	26	22	22	22	1	-0.291233	0.45287	0.817204	0	VDR	vitamin D receptor
NS	NM_005438.4	25	24	27	22	22	22	1	-0.291231	0.45287	0.817204	0	FOSL1	FOS like 1, AP-1 transcription factor subunit
NS	NM_000382.2	26	28	28	33	30	30	1	0.261739	0.453062	1.19892	0	ALDH3A2	aldehyde dehydrogenase 3 family member A2
NS	NM_053050.4	31	27	24	31	31	31	1	0.261743	0.453062	1.19893	0	MRPL53	mitochondrial ribosomal protein L53
NS	NM_002136.3	647	649	641	620	631	631	1	-0.0590817	0.45323	0.959875	0	HNRNPA1	heterogeneous nuclear ribonucleoprotein A1
NS	NM_004335.3	2	1	2	0	1	1	1	-1.69922	0.453261	0.307953	0	BST2	bone marrow stromal cell antigen 2
NS	NM_005764.3	1	0	1	1	2	2	1	1.70075	0.453261	3.25069	0	PDZK1IP1	PDZK1 interacting protein 1
NS	NM_022336.3	0	1	1	1	2	2	1	1.70074	0.453261	3.25069	0	EDAR	ectodysplasin A receptor
NS	NR_002435.1	1	1	0	1	2	2	1	1.70075	0.453261	3.25069	0	SNORD100	small nucleolar RNA, C/D box 100
NS	NR_002443.1	1	1	0	1	2	2	1	1.70075	0.453261	3.25069	0	SNORD18C	small nucleolar RNA, C/D box 18C
NS	NR_002581.1	2	0	0	3	1	1	1	1.70075	0.453261	3.25069	0	SNORA72	small nucleolar RNA, H/ACA box 72
NS	NR_003004.1	3	2	0	2	0	0	1	-1.69922	0.453261	0.307953	0	SCARNA22	small Cajal body-specific RNA 22
NS	NR_003687.1	0	4	1	0	1	1	1	-1.69922	0.453261	0.307953	0	SNORD19B	small nucleolar RNA, C/D box 19B
NS	NR_039945.1	2	0	0	1	2	2	1	1.70075	0.453261	3.25069	0	MIR4784	microRNA 4784
NS	NR_106951.1	0	1	1	3	1	1	1	1.70074	0.453261	3.25069	0	MIR6891	microRNA 6891
NS	NR_135032.1	1	0	1	1	2	2	1	1.70075	0.453261	3.25069	0	MIR200CHG	MIR200C and MIR141 host gene
NS	NM_018947.5	88	83	85	84	77	77	1	-0.150653	0.453523	0.900843	0	CYCS	cytochrome c, somatic
NS	NM_016310.4	47	42	43	41	39	39	1	-0.214287	0.453538	0.861972	0	POLR3K	RNA polymerase III subunit K
NS	NM_004446.2	48	53	53	48	46	46	1	-0.197013	0.453876	0.872355	0	EPRS	glutamyl-prolyl-tRNA synthetase
NS	NM_005735.3	21	19	21	18	17	17	1	-0.329192	0.453972	0.795982	0	ACTR1B	actin related protein 1B
NS	NM_018129.3	21	20	20	18	17	17	1	-0.329193	0.453972	0.795982	0	PNPO	pyridoxamine 5'-phosphate oxidase
NS	NM_002291.2	36	38	38	34	33	33	1	-0.234188	0.453996	0.850163	0	LAMB1	laminin subunit beta 1
NS	NM_013248.2	40	35	37	36	32	32	1	-0.234184	0.453996	0.850165	0	NXT1	nuclear transport factor 2 like export factor 1
NS	NM_000930.4	2	2	2	4	3	3	1	1.01448	0.454803	2.02017	0	PLAT	plasminogen activator, tissue type
NS	NM_00103917	4	3	3	2	2	2	1	-1.01284	0.454803	0.495571	0	ATP5MF	ens ATP synthase membrane subunit f
NS	NM_138632.2	4	3	3	2	2	2	1	-1.01284	0.454803	0.495571	0	TRIOBP	TRIO and F-actin binding protein
NS	NM_001018.4	715	650	637	656	645	645	1	-0.0581504	0.454911	0.960495	0	RPS15	ribosomal protein S15
NS	NM_031903.2	78	75	77	75	69	69	1	-0.15869	0.455377	0.895838	0	MRPL32	mitochondrial ribosomal protein L32
NS	NM_00101741	29	32	33	29	27	27	1	-0.257083	0.455663	0.836778	0	USP1	ens ubiquitin specific peptidase 1
NS	NM_032286.2	34	30	30	31	26	26	1	-0.257079	0.455663	0.83678	0	MED10	mediator complex subunit 10
NS	NM_00100722	25	26	26	23	22	22	1	-0.287183	0.456063	0.819501	0	IGF2BP2	ens insulin like growth factor 2 mRNA binding protein 2
NS	NM_001430.4	13	14	13	16	16	16	1	0.377108	0.457388	1.29874	0	EPAS1	endothelial PAS domain protein 1
NS	NM_003714.2	13	14	13	16	16	16	1	0.377108	0.457388	1.29874	0	STC2	stanniocalcin 2
NS	NM_032479.3	67	54	59	57	54	54	1	-0.179844	0.457447	0.882799	0	MRPL36	mitochondrial ribosomal protein L36
NS	NM_00111055	211	232	227	224	238	238	1	0.0919713	0.457904	1.06583	0	FLNA	ens filamin A
NS	NM_000690.3	10	10	9	12	12	12	1	0.445719	0.458238	1.36199	0	ALDH2	aldehyde dehydrogenase 2 family member
NS	NM_00116012	8	10	11	12	12	12	1	0.445718	0.458238	1.36199	0	KLF6	ens Kruppel like factor 6
NS	NM_00124309	8	11	10	12	12	12	1	0.445718	0.458238	1.36199	0	FYB1	ens FYN binding protein 1
NS	NM_002886.3	10	9	10	12	12	12	1	0.445719	0.458238	1.36199	0	RAP2B	RAP2B, member of RAS oncogene family
NS	NM_002961.2	12	8	9	14	11	11	1	0.445721	0.458238	1.36199	0	S100A4	S100 calcium binding protein A4
NS	NM_014448.3	9	10	10	12	12	12	1	0.445719	0.458238	1.36199	0	ARHGEF16	Rho guanine nucleotide exchange factor 16
NS	XR_945806.3	9	11	9	10	13	13	1	0.445718	0.458238	1.36199	0	ANXA8	homo sapiens annexin A8
NS	NM_014267.5	54	51	52	49	47	47	1	-0.193056	0.458535	0.874751	0	C11orf58	chrhomosome 11 open reading frame 58
NS	NM_016065.3	52	54	51	49	47	47	1	-0.193058	0.458535	0.87475	0	MRPS16	mitochondrial ribosomal protein S16
NS	NM_000791.3	57	62	62	58	54	54	1	-0.178811	0.458783	0.88343	0	DHFR	dihydrofolate reductase
NS	NM_00103849	6	6	5	4	4	4	1	-0.705481	0.458804	0.613238	0	DLX1	ens distal-less homeobox 1
NS	NM_00114542	5	6	6	4	4	4	1	-0.705482	0.458804	0.613238	0	NR1D2	ens nuclear receptor subfamily 1 group D member 2
NS	NM_00124313	4	3	5	7	5	5	1	0.707161	0.458804	1.63259	0	RPL13	ens ribosomal protein L13
NS	NM_001699.5	5	6	6	4	4	4	1	-0.705482	0.458804	0.613238	0	AXL	AXL receptor tyrosine kinase
NS	NM_014718.3	4	4	4	5	6	6	1	0.707161	0.458804	1.63259	0	CLSTN3	calsyntenin 3
NS	NR_004393.1	5	3	4	3	7	7	1	0.707161	0.458804	1.63259	0	RNY4	RNA, Ro60-associated Y4
NS	NR_026762.1	4	4	4	5	6	6	1	0.707161	0.458804	1.63259	0	OLMALINC	oligodendrocyte maturation-associated long intergenic non-coding RNA
NS	NM_198066.3	25	26	27	24	22	22	1	-0.283245	0.459202	0.82174	0	GNPNAT1	glucosamine-phosphate N-acetyltransferase 1
NS	NM_00100866	52	53	53	48	48	48	1	-0.191775	0.460064	0.875528	0	PICALM	ens phosphatidylinositol binding clathrin assembly protein
NS	NM_001762.3	44	46	46	39	42	42	1	-0.207653	0.460744	0.865945	0	CCT6A	chaperonin containing TCP1 subunit 6A
NS	NM_002915.3	44	46	46	41	41	41	1	-0.207653	0.460744	0.865945	0	RFC3	replication factor C subunit 3
NS	NM_000245.3	30	32	34	27	29	29	1	-0.251391	0.460759	0.840086	0	MET	MET proto-oncogene, receptor tyrosine kinase
NS	NM_00103180	31	33	32	27	29	29	1	-0.251391	0.460759	0.840086	0	TIPRL	ens TOR signaling pathway regulator
NS	NM_022818.4	29	27	29	32	32	32	1	0.253107	0.460759	1.19177	0	MAP1LC3B	microtubule associated protein 1 light chain 3 beta
NS	NM_00103980	108	109	109	104	101	101	1	-0.13076	0.461361	0.91335	0	CDC42	ens cell division cycle 42
NS	NM_00116100	21	20	22	20	17	17	1	-0.317936	0.461868	0.802217	0	ARMC10	ens armadillo repeat containing 10
NS	NM_016441.2	19	22	22	18	18	18	1	-0.317938	0.461868	0.802216	0	CRIM1	cysteine rich transmembrane BMP regulator 1
NS	NM_00109850	6	7	7	8	9	9	1	0.538065	0.462251	1.45202	0	KIAA1217	ens KIAA1217
NS	NM_00118470	6	7	7	8	9	9	1	0.538065	0.462251	1.45202	0	UGDH	ens UDP-glucose 6-dehydrogenase
NS	NM_014246.1	6	7	7	8	9	9	1	0.538065	0.462251	1.45202	0	CELSR1	cadherin EGF LAG seven-pass G-type receptor 1
NS	NM_022761.2	7	6	7	8	9	9	1	0.538066	0.462251	1.45202	0	C11orf1	chrhomosome 11 open reading frame 1
NS	NR_026580.1	7	6	7	8	9	9	1	0.538066	0.462251	1.45202	0	TFDP1	transcription factor Dp-1
NS	NM_00128587	23	22	24	27	26	26	1	0.281128	0.462289	1.21514	0	CEBPB	ens CCAAT enhancer binding protein beta
NS	NM_005434.4	39	40	37	34	35	35	1	-0.225652	0.462468	0.855209	0	MALL	mal, T cell differentiation protein like
NS	NM_006938.3	54	52	54	48	49	49	1	-0.189258	0.463084	0.877057	0	SNRPD1	small nuclear ribonucleoprotein D1 polypeptide
NS	NM_020409.2	64	59	62	58	56	56	1	-0.174762	0.464034	0.885914	0	MRPL47	mitochondrial ribosomal protein L47
NS	NM_002819.4	199	194	196	188	187	187	1	-0.09674	0.464121	0.935144	0	PTBP1	polypyrimidine tract binding protein 1
NS	NM_001414.3	40	38	39	35	35	35	1	-0.223613	0.464528	0.856418	0	EIF2B1	eukaryotic translation initiation factor 2B subunit alpha
NS	NM_006432.3	254	230	236	232	229	229	1	-0.0876634	0.46502	0.941046	0	NPC2	NPC intracellular cholesterol transporter 2
NS	NM_004853.2	11	12	14	10	10	10	1	-0.430787	0.465064	0.741857	0	STX8	syntaxin 8
NS	NM_006080.2	12	13	12	10	10	10	1	-0.430787	0.465064	0.741857	0	SEMA3A	semaphorin 3A
NS	NM_022488.4	14	12	11	12	9	9	1	-0.430785	0.465064	0.741858	0	ATG3	autophagy related 3
NS	NM_032873.4	12	13	12	10	10	10	1	-0.430787	0.465064	0.741857	0	UBASH3B	ubiquitin associated and SH3 domain containing B
NS	NM_178862.2	27	26	27	24	23	23	1	-0.275683	0.465326	0.826059	0	STT3B	STT3 oligosaccharyltransferase complex catalytic subunit B
NS	NM_004911.4	82	77	81	75	74	74	1	-0.151802	0.465639	0.900125	0	PDIA4	protein disulfide isomerase family A member 4
NS	NM_00103861	20	17	18	22	21	21	1	0.314306	0.465693	1.24341	0	NARF	ens nuclear prelamin A recognition factor
NS	NM_018288.3	21	22	21	17	19	19	1	-0.312592	0.465693	0.805194	0	PHF10	PHD finger protein 10
NS	NM_152727.5	30	28	29	32	33	33	1	0.247663	0.465721	1.18728	0	CPNE2	copine 2
NS	NM_001688.4	115	105	112	110	101	101	1	-0.128304	0.465777	0.914906	0	ATP5PB	ATP synthase peripheral stalk-membrane subunit b
NS	NM_00113563	42	39	37	34	36	36	1	-0.22161	0.466565	0.857608	0	C11orf68	ens chrhomosome 11 open reading frame 68
NS	NM_00117340	16	13	13	16	17	17	1	0.360801	0.467411	1.28414	0	OBSL1	ens obscurin like 1
NS	NM_00130818	15	13	14	16	17	17	1	0.3608	0.467411	1.28414	0	CCNL1	ens cyclin L1
NS	NM_00132944	16	13	13	16	17	17	1	0.360801	0.467411	1.28414	0	PPP1R16A	ens protein phosphatase 1 regulatory subunit 16A
NS	NM_012081.5	16	17	17	14	14	14	1	-0.35909	0.467411	0.779656	0	ELL2	elongation factor for RNA polymerase II 2
NS	NM_015036.2	16	17	17	14	14	14	1	-0.35909	0.467411	0.779656	0	ENDOD1	endonuclease domain containing 1
NS	NM_017798.3	33	34	32	30	29	29	1	-0.24331	0.468153	0.844805	0	YTHDF1	YTH N6-methyladenosine RNA binding protein 1
NS	NM_00100203	27	28	26	25	23	23	1	-0.272053	0.468313	0.82814	0	ECHDC1	ens ethylmalonyl-CoA decarboxylase 1
NS	NM_00127638	25	27	29	23	24	24	1	-0.272054	0.468313	0.82814	0	ESF1	ens ESF1 nucleolar pre-rRNA processing protein hhomolog
NS	NM_174889.4	30	28	23	25	23	23	1	-0.272051	0.468313	0.828142	0	NDUFAF2	NADH:ubiquinone oxidoreductase complex assembly factor 2
NS	NM_006082.2	1301	1226	1233	1220	1229	1229	1	-0.0450046	0.469417	0.969287	0	TUBA1B	tubulin alpha 1b
NS	NM_015315.4	60	66	64	57	59	59	1	-0.169959	0.4704	0.888868	0	LARP1	La ribonucleoprotein domain family member 1
NS	NM_00119946	29	27	26	24	24	24	1	-0.268514	0.471253	0.830174	0	PDCD2	ens programmed cell death 2
NS	NM_016243.2	25	23	24	28	27	27	1	0.270232	0.471253	1.206	0	CYB5R1	cytochrome b5 reductase 1
NS	NM_021732.2	26	23	23	28	27	27	1	0.270232	0.471253	1.206	0	AVPI1	arginine vasopressin induced 1
NS	NM_00104331	9	11	11	12	13	13	1	0.420028	0.471643	1.33795	0	ELMSAN1	ens ELM2 and Myb/SANT domain containing 1
NS	NM_032899.6	11	10	10	12	13	13	1	0.42003	0.471643	1.33796	0	FAM83A	family with sequence similarity 83 member A
NS	NM_003849.3	68	61	62	60	58	58	1	-0.169023	0.471648	0.889445	0	SUCLG1	succinate-CoA ligase alpha subunit
NS	NM_00103957	7	7	7	9	9	9	1	0.515796	0.471767	1.42978	0	KREMEN1	ens kringle containing transmembrane protein 1
NS	NM_080622.3	8	7	6	9	9	9	1	0.515797	0.471767	1.42978	0	ABHD16B	abhydrolase domain containing 16B
NS	NM_205767.2	8	7	6	7	10	10	1	0.515797	0.471767	1.42978	0	MICOS13	mitochondrial contact site and cristae organizing system subunit 13
NS	NM_001065.3	51	51	50	56	55	55	1	0.183812	0.471864	1.13588	0	TNFRSF1A	TNF receptor superfamily member 1A
NS	NM_00125387	16	18	17	15	14	14	1	-0.351456	0.472224	0.783793	0	UXS1	ens UDP-glucuronate decarboxylase 1
NS	NM_00127627	17	16	18	15	14	14	1	-0.351455	0.472224	0.783793	0	MBD4	ens methyl-CpG binding domain 4, DNA glycosylase
NS	NM_00127649	16	17	18	15	14	14	1	-0.351456	0.472224	0.783793	0	SERPINB8	ens serpin family B member 8
NS	NM_012071.3	17	17	17	17	13	13	1	-0.351455	0.472224	0.783793	0	COMMD3	COMM domain containing 3
NS	NM_001225.3	57	55	55	53	50	50	1	-0.180949	0.473288	0.882123	0	CASP4	caspase 4
NS	NM_003677.4	55	55	57	51	51	51	1	-0.18095	0.473288	0.882122	0	DENR	density regulated re-initiation and release factor
NS	NM_001000.3	970	857	873	945	845	845	1	-0.0498122	0.474373	0.966062	0	RPL39	ribosomal protein L39
NS	NM_014463.2	60	57	51	52	51	51	1	-0.179819	0.474701	0.882814	0	LSM3	LSM3 hhomolog, U6 small nuclear RNA and mRNA degradation associated
NS	NM_00113044	121	114	110	111	107	107	1	-0.123294	0.475016	0.918089	0	SRP9	ens signal recognition particle 9
NS	NM_006886.3	399	365	360	366	360	360	1	-0.0706823	0.475368	0.952188	0	ATP5F1E	ATP synthase F1 subunit epsilon
NS	NM_006708.2	84	81	85	83	75	75	1	-0.145486	0.475378	0.904075	0	GLO1	glyoxalase I
NS	NM_005776.2	58	53	58	55	50	50	1	-0.178706	0.476104	0.883495	0	CNIH1	cornichon family AMPA receptor auxiliary protein 1
NS	NM_00127860	17	18	17	16	14	14	1	-0.344139	0.476912	0.787778	0	NUP54	ens nucleoporin 54
NS	NM_001802.1	17	18	17	16	14	14	1	-0.344139	0.476912	0.787778	0	CDR2	cerebellar degeneration related protein 2
NS	NM_002160.3	25	30	29	24	25	25	1	-0.261712	0.476993	0.834097	0	TNC	tenascin C
NS	NM_005730.3	24	25	25	28	28	28	1	0.263425	0.476993	1.20032	0	CTDSP2	CTD small phosphatase 2
NS	NM_013291.2	25	25	24	26	29	29	1	0.263425	0.476993	1.20033	0	CPSF1	cleavage and polyadenylation specific factor 1
NS	NM_016107.4	25	30	29	24	25	25	1	-0.261712	0.476993	0.834097	0	ZFR	zinc finger RNA binding protein
NS	NM_152243.2	56	49	51	56	57	57	1	0.17933	0.477496	1.13236	0	CDC42EP1	CDC42 effector protein 1
NS	NM_00128250	50	47	49	45	44	44	1	-0.192721	0.477634	0.874954	0	TTC1	ens tetratricopeptide repeat domain 1
NS	NM_014765.2	65	65	66	63	59	59	1	-0.164524	0.477764	0.892223	0	TOMM20	translocase of outer mitochondrial membrane 20
NS	NR_146333.1	11	10	11	15	12	12	1	0.40827	0.47799	1.32709	0	RPL5	ribosomal protein L5
NS	NM_138820.3	54	53	50	53	59	59	1	0.178241	0.478877	1.1315	0	HIGD2A	HIG1 hypoxia inducible domain family member 2A
NS	NM_00117784	66	63	68	62	60	60	1	-0.163651	0.478964	0.892763	0	SRPRA	ens SRP receptor subunit alpha
NS	NM_00128982	85	84	85	79	79	79	1	-0.143104	0.479137	0.905569	0	FURIN	ens furin, paired basic amino acid cleaving enzyme
NS	NM_005870.4	51	49	47	46	44	44	1	-0.191345	0.479241	0.875789	0	SAP18	Sin3A associated protein 18
NS	NM_00100535	23	26	26	29	28	28	1	0.260148	0.479796	1.1976	0	AK4	ens adenylate kinase 4
NS	NM_017839.4	27	29	29	25	25	25	1	-0.258435	0.479796	0.835994	0	LPCAT2	lysophosphatidylcholine acyltransferase 2
NS	NM_018256.3	28	28	29	25	25	25	1	-0.258434	0.479796	0.835995	0	WDR12	WD repeat domain 12
NS	NM_021203.3	36	33	35	33	30	30	1	-0.230935	0.479849	0.852082	0	SRPRB	SRP receptor subunit beta
NS	NM_031910.3	32	30	31	34	35	35	1	0.232654	0.479849	1.17499	0	C1QTNF6	C1q and TNF related 6
NS	NM_013386.4	38	43	44	37	38	38	1	-0.208547	0.480228	0.865409	0	SLC25A24	solute carrier family 25 member 24
NS	NM_006384.3	23	17	19	24	22	22	1	0.294612	0.480237	1.22655	0	CIB1	calcium and integrin binding 1
NS	NM_002370.3	59	56	57	50	54	54	1	-0.175445	0.480248	0.885495	0	MAGOH	mago hhomolog, exon junction complex subunit
NS	NM_006305.3	109	104	106	100	100	100	1	-0.126796	0.480508	0.915863	0	ANP32A	acidic nuclear phosphoprotein 32 family member A
NS	NM_052845.3	8	7	7	10	9	9	1	0.495308	0.480804	1.40962	0	MMAB	metabolism of cobalamin associated B
NS	NR_002560.1	11	7	10	8	7	7	1	-0.493608	0.480804	0.710247	0	SNORD31	small nucleolar RNA, C/D box 31
NS	NM_006963.4	4	4	3	3	2	2	1	-0.901077	0.481015	0.535487	0	ZNF22	zinc finger protein 22
NS	NM_014408.4	4	4	3	3	2	2	1	-0.901077	0.481015	0.535487	0	TRAPPC3	trafficking protein particle complex 3
NS	NM_018455.5	4	3	4	3	2	2	1	-0.901077	0.481015	0.535487	0	CENPN	centromere protein N
NS	NM_020665.5	3	4	4	3	2	2	1	-0.901078	0.481015	0.535486	0	CLTRN	collectrin, amino acid transport regulator
NS	NM_032339.4	4	3	4	3	2	2	1	-0.901077	0.481015	0.535487	0	MIEN1	migration and invasion enhancer 1
NS	NM_032343.2	3	2	2	3	4	4	1	0.902729	0.481015	1.8696	0	CHCHD6	coiled-coil-helix-coiled-coil-helix domain containing 6
NS	NM_057092.2	2	2	3	3	4	4	1	0.902729	0.481015	1.8696	0	FKBP2	FKBP prolyl isomerase 2
NS	NM_181077.3	2	3	2	3	4	4	1	0.902728	0.481015	1.8696	0	GOLGA8A	golgin A8 family member A
NS	NM_181353.2	3	4	4	3	2	2	1	-0.901078	0.481015	0.535486	0	ID1	inhibitor of DNA binding 1, HLH protein
NS	NR_027421.1	4	3	4	3	2	2	1	-0.901077	0.481015	0.535487	0	FAM27C	family with sequence similarity 27 member C
NS	NR_047507.1	4	3	4	3	2	2	1	-0.901077	0.481015	0.535487	0	HOXC13-AS	HOXC13 antisense RNA
NS	NR_105014.1	4	4	3	3	2	2	1	-0.901077	0.481015	0.535487	0	SCAMP1-AS1	SCAMP1 antisense RNA 1
NS	NR_145819.1	1	3	3	3	4	4	1	0.902728	0.481015	1.8696	0	RNA45SN1	RNA, 45S pre-ribosomal N1
NS	NM_024103.2	15	15	15	17	18	18	1	0.33883	0.481479	1.26473	0	SLC25A23	solute carrier family 25 member 23
NS	NM_00126781	238	219	220	223	213	213	1	-0.0869943	0.48166	0.941482	0	EIF6	ens eukaryotic translation initiation factor 6
NS	NM_006717.2	46	51	52	46	45	45	1	-0.188655	0.482413	0.877423	0	SPIN1	spindlin 1
NS	NM_00117796	24	22	23	20	20	20	1	-0.288352	0.483696	0.818837	0	MNAT1	ens MNAT1 component of CDK activating kinase
NS	NM_003968.3	23	23	23	20	20	20	1	-0.288352	0.483696	0.818837	0	UBA3	ubiquitin like modifier activating enzyme 3
NS	NM_016614.2	23	24	22	22	19	19	1	-0.288353	0.483696	0.818837	0	TDP2	tyrosyl-DNA phosphodiesterase 2
NS	NM_020376.3	20	20	20	23	23	23	1	0.290066	0.483696	1.2227	0	PNPLA2	patatin like phospholipase domain containing 2
NS	NM_023937.3	42	36	37	43	42	42	1	0.206809	0.48395	1.15413	0	MRPL34	mitochondrial ribosomal protein L34
NS	NM_00132039	35	36	35	33	31	31	1	-0.226332	0.484324	0.854806	0	PCNP	ens PEST proteolytic signal containing nuclear protein
NS	NM_002203.3	24	33	30	25	26	26	1	-0.252127	0.485274	0.839657	0	ITGA2	integrin subunit alpha 2
NS	NM_00100578	44	42	42	38	39	39	1	-0.203401	0.485783	0.868501	0	SUMO1	ens small ubiquitin like modifier 1
NS	NM_006184.5	40	39	37	42	43	43	1	0.205121	0.485783	1.15278	0	NUCB1	nucleobindin 1
NS	NM_006350.3	95	91	89	99	97	97	1	0.132651	0.485825	1.09631	0	FST	follistatin
NS	NM_00100410	17	14	15	16	19	19	1	0.332094	0.485932	1.25884	0	GRK6	ens G protein-coupled receptor kinase 6
NS	NM_016458.3	19	17	18	16	15	15	1	-0.330381	0.485932	0.795326	0	HGH1	HGH1 hhomolog
NS	NM_018848.3	19	18	17	16	15	15	1	-0.330381	0.485932	0.795326	0	MKKS	McKusick-Kaufman syndrome
NS	NM_021210.4	17	15	14	18	18	18	1	0.332094	0.485932	1.25884	0	TRAPPC1	trafficking protein particle complex 1
NS	NM_00116786	25	24	21	21	20	20	1	-0.283947	0.487089	0.821341	0	NSMCE4A	ens NSE4 hhomolog A, SMC5-SMC6 complex component
NS	NM_015631.5	6	7	6	6	4	4	1	-0.620432	0.487452	0.650476	0	TCTN3	tectonic family member 3
NS	NM_153219.3	4	4	6	5	7	7	1	0.622116	0.487452	1.53913	0	ZNF524	zinc finger protein 524
NS	NR_002561.1	8	8	3	6	4	4	1	-0.620431	0.487452	0.650477	0	SNORD30	small nucleolar RNA, C/D box 30
NS	NR_003142.2	4	5	5	7	6	6	1	0.622116	0.487452	1.53913	0	SNHG9	small nucleolar RNA host gene 9
NS	NR_040245.1	6	6	7	4	5	5	1	-0.620432	0.487452	0.650476	0	LINC00941	long intergenic non-protein coding RNA 941
NS	NM_00116435	35	30	32	34	37	37	1	0.223626	0.488689	1.16766	0	THAP4	ens THAP domain containing 4
NS	NM_014239.3	37	36	35	33	32	32	1	-0.221905	0.488689	0.857432	0	EIF2B2	eukaryotic translation initiation factor 2B subunit beta
NS	NM_002795.3	162	147	148	162	159	159	1	0.102987	0.488817	1.074	0	PSMB3	proteasome subunit beta 3
NS	NM_00114634	8	8	7	9	10	10	1	0.476394	0.489398	1.39126	0	NKX1-2	ens NK1 homeobox 2
NS	NR_036569.1	7	9	7	9	10	10	1	0.476393	0.489398	1.39126	0	STAG3L5P-PVRIG2P-PILRB	STAG3L5P-PVRIG2P-PILRB readthrough
NS	NR_120642.1	9	9	11	7	8	8	1	-0.474696	0.489398	0.719619	0	LNCAROD	lncRNA activating regulator of DKK1
NS	NM_001114.4	11	11	12	13	14	14	1	0.386629	0.490039	1.30734	0	ADCY7	adenylate cyclase 7
NS	NM_022739.3	13	14	14	12	11	11	1	-0.384923	0.490039	0.76582	0	SMURF2	SMAD specific E3 ubiquitin protein ligase 2
NS	NM_001908.4	15	16	16	17	19	19	1	0.325618	0.490275	1.2532	0	CTSB	cathepsin B
NS	NM_003331.4	16	16	15	17	19	19	1	0.325619	0.490275	1.2532	0	TYK2	tyrosine kinase 2
NS	NM_005109.2	15	16	16	19	18	18	1	0.325618	0.490275	1.2532	0	OXSR1	oxidative stress responsive kinase 1
NS	NM_021960.4	14	16	17	17	19	19	1	0.325618	0.490275	1.2532	0	MCL1	MCL1, BCL2 family apoptosis regulator
NS	NM_145305.2	18	18	19	17	15	15	1	-0.323908	0.490275	0.798903	0	SLC25A43	solute carrier family 25 member 43
NS	NM_004551.2	76	69	76	83	77	77	1	0.146107	0.491549	1.10658	0	NDUFS3	NADH:ubiquinone oxidoreductase core subunit S3
NS	NM_00131634	30	30	30	28	26	26	1	-0.243213	0.493185	0.844862	0	PSMD12	ens proteasome 26S subunit, non-ATPase 12
NS	NM_006826.3	190	176	184	195	190	190	1	0.0933257	0.493849	1.06683	0	YWHAQ	tyrosine 3-monooxygenase/tryptophan 5-monooxygenase activation protein theta
NS	NM_032737.3	150	149	152	141	144	144	1	-0.10314	0.494422	0.931004	0	LMNB2	lamin B2
NS	NM_017758.3	42	39	40	43	45	45	1	0.197092	0.494673	1.14639	0	ALKBH5	alkB hhomolog 5, RNA demethylase
NS	NM_006275.5	61	61	61	55	57	57	1	-0.164438	0.494683	0.892276	0	SRSF6	serine and arginine rich splicing factor 6
NS	NM_00124314	69	70	72	66	65	65	1	-0.152345	0.494978	0.899786	0	NUSAP1	ens nucleolar and spindle associated protein 1
NS	NM_00100225	39	36	36	36	32	32	1	-0.215581	0.495042	0.861199	0	ARL6IP4	ens ADP ribosylation factor like GTPase 6 interacting protein 4
NS	NM_015013.3	11	12	12	14	14	14	1	0.376651	0.495764	1.29832	0	KDM1A	lysine demethylase 1A
NS	NM_016068.2	54	49	43	47	56	56	1	0.177963	0.497483	1.13129	0	FIS1	fission, mitochondrial 1
NS	NM_138701.3	55	50	54	48	49	49	1	-0.176238	0.497483	0.885008	0	MPLKIP	M-phase specific PLK1 interacting protein
NS	NM_000747.2	9	8	7	10	10	10	1	0.458881	0.497587	1.37447	0	CHRNB1	cholinergic receptor nicotinic beta 1 subunit
NS	NM_000919.3	8	8	8	10	10	10	1	0.45888	0.497587	1.37447	0	PAM	peptidylglycine alpha-amidating monooxygenase
NS	NM_00114586	10	10	10	8	8	8	1	-0.45718	0.497587	0.728409	0	POP1	ens POP1 hhomolog, ribonuclease P/MRP subunit
NS	NM_006520.2	10	10	10	8	8	8	1	-0.45718	0.497587	0.728409	0	DYNLT3	dynein light chain Tctex-type 3
NS	NM_012345.2	10	10	10	8	8	8	1	-0.45718	0.497587	0.728409	0	NUFIP1	nuclear FMR1 interacting protein 1
NS	NM_020338.3	7	9	8	10	10	10	1	0.458879	0.497587	1.37447	0	ZMIZ1	zinc finger MIZ-type containing 1
NS	NM_138441.2	10	10	10	8	8	8	1	-0.45718	0.497587	0.728409	0	CGAS	cyclic GMP-AMP synthase
NS	NR_038366.1	10	11	9	8	8	8	1	-0.45718	0.497587	0.728409	0	HOTAIRM1	HOXA transcript antisense RNA, myeloid-specific 1
NS	NM_002950.3	184	179	178	175	171	171	1	-0.0935145	0.497859	0.937237	0	RPN1	ribophorin I
NS	NM_003168.2	31	32	29	28	27	27	1	-0.237614	0.498267	0.848147	0	SUPT4H1	SPT4 hhomolog, DSIF elongation factor subunit
NS	NM_032936.3	20	18	19	17	16	16	1	-0.311691	0.498647	0.805697	0	TMEM60	transmembrane protein 60
NS	NM_006773.3	52	54	54	51	48	48	1	-0.175089	0.498922	0.885713	0	DDX18	DEAD-box helicase 18
NS	NM_012138.3	56	54	50	47	50	50	1	-0.175086	0.498922	0.885715	0	AATF	apoptosis antagonizing transcription factor
NS	NM_016504.2	61	56	56	63	62	62	1	0.162491	0.499655	1.11922	0	MRPL27	mitochondrial ribosomal protein L27
NS	NM_006837.2	45	44	47	44	40	40	1	-0.19085	0.4998	0.87609	0	COPS5	COP9 signalosome subunit 5
NS	NM_000033.3	0	0	0	0	1	1	1	3.84221	0.500042	14.3423	0	ABCD1	ATP binding cassette subfamily D member 1
NS	NM_000572.2	0	0	0	0	1	1	1	3.84221	0.500042	14.3423	0	IL10	interleukin 10
NS	NM_000591.3	1	0	1	0	0	0	1	-3.84148	0.500042	0.0697587	0	CD14	CD14 molecule
NS	NM_00103485	0	0	0	0	1	1	1	3.84221	0.500042	14.3423	0	RETREG1	ens reticulophagy regulator 1
NS	NM_00107724	0	0	0	0	1	1	1	3.84221	0.500042	14.3423	0	SLC25A45	ens solute carrier family 25 member 45
NS	NM_00107747	0	0	0	0	1	1	1	3.84221	0.500042	14.3423	0	NR1I3	ens nuclear receptor subfamily 1 group I member 3
NS	NM_00107987	0	0	0	0	1	1	1	3.84221	0.500042	14.3423	0	HAP1	ens huntingtin associated protein 1
NS	NM_001083.3	0	0	0	0	1	1	1	3.84221	0.500042	14.3423	0	PDE5A	phosphodiesterase 5A
NS	NM_00111280	0	1	1	0	0	0	1	-3.84148	0.500042	0.0697586	0	SLC8A1	ens solute carrier family 8 member A1
NS	NM_00112277	0	1	1	0	0	0	1	-3.84148	0.500042	0.0697586	0	ZBTB37	ens zinc finger and BTB domain containing 37
NS	NM_00113011	0	1	1	0	0	0	1	-3.84148	0.500042	0.0697586	0	SETBP1	ens SET binding protein 1
NS	NM_001136.4	1	1	0	0	0	0	1	-3.84148	0.500042	0.0697587	0	AGER	advanced glycosylation end-product specific receptor
NS	NM_00114544	0	1	1	0	0	0	1	-3.84148	0.500042	0.0697586	0	TYW1B	ens tRNA-yW synthesizing protein 1 hhomolog B
NS	NM_001149.3	0	0	0	0	1	1	1	3.84221	0.500042	14.3423	0	ANK3	ankyrin 3
NS	NM_00116242	0	0	0	0	1	1	1	3.84221	0.500042	14.3423	0	ETS1	ens ETS proto-oncogene 1, transcription factor
NS	NM_00116476	0	0	0	0	1	1	1	3.84221	0.500042	14.3423	0	PRKAR1B	ens protein kinase cAMP-dependent type I regulatory subunit beta
NS	NM_00116796	0	0	0	0	1	1	1	3.84221	0.500042	14.3423	0	KCTD7	ens potassium channel tetramerization domain containing 7
NS	NM_00119355	0	0	0	0	1	1	1	3.84221	0.500042	14.3423	0	ZNF850	ens zinc finger protein 850
NS	NM_00119896	0	1	1	0	0	0	1	-3.84148	0.500042	0.0697586	0	ECHDC2	ens enoyl-CoA hydratase domain containing 2
NS	NM_00120517	1	0	1	0	0	0	1	-3.84148	0.500042	0.0697587	0	ALKBH2	ens alkB hhomolog 2, alpha-ketoglutarate dependent dioxygenase
NS	NM_00124249	0	0	0	0	1	1	1	3.84221	0.500042	14.3423	0	FAM156A	ens family with sequence similarity 156 member A
NS	NM_00124374	1	1	0	0	0	0	1	-3.84148	0.500042	0.0697587	0	ZNF124	ens zinc finger protein 124
NS	NM_001246.3	0	0	0	0	1	1	1	3.84221	0.500042	14.3423	0	ENTPD2	ectonucleoside triphosphate diphosphohydrolase 2
NS	NM_00125706	0	1	1	0	0	0	1	-3.84148	0.500042	0.0697586	0	FBXW7	ens F-box and WD repeat domain containing 7
NS	NM_00127190	0	0	0	0	1	1	1	3.84221	0.500042	14.3423	0	PPP2R2B	ens protein phosphatase 2 regulatory subunit Bbeta
NS	NM_00127641	0	0	0	0	1	1	1	3.84221	0.500042	14.3423	0	UNKL	ens unk like zinc finger
NS	NM_00128254	0	0	0	0	1	1	1	3.84221	0.500042	14.3423	0	CDRT1	ens CMT1A duplicated region transcript 1
NS	NM_00128277	0	0	0	0	1	1	1	3.84221	0.500042	14.3423	0	KIAA1217	ens KIAA1217
NS	NM_00128598	0	0	0	0	1	1	1	3.84221	0.500042	14.3423	0	POU5F1	ens POU class 5 homeobox 1
NS	NM_00129014	0	0	0	0	1	1	1	3.84221	0.500042	14.3423	0	ADGRG1	ens adhesion G protein-coupled receptor G1
NS	NM_00131891	0	0	0	0	1	1	1	3.84221	0.500042	14.3423	0	MST1R	ens macrophage stimulating 1 receptor
NS	NM_00131915	0	0	0	0	1	1	1	3.84221	0.500042	14.3423	0	FNDC11	ens fibronectin type III domain containing 11
NS	NM_00131929	1	0	1	0	0	0	1	-3.84148	0.500042	0.0697587	0	GLRX2	ens glutaredoxin 2
NS	NM_00131931	0	1	1	0	0	0	1	-3.84148	0.500042	0.0697586	0	DEPDC4	ens DEP domain containing 4
NS	NM_00132134	0	1	1	0	0	0	1	-3.84148	0.500042	0.0697586	0	TMEM182	ens transmembrane protein 182
NS	NM_00132921	0	0	0	0	1	1	1	3.84221	0.500042	14.3423	0	NEDD4	ens neural precursor cell expressed, developmentally down-regulated 4, E3 ubiquitin protein ligase
NS	NM_00133107	0	0	0	0	1	1	1	3.84221	0.500042	14.3423	0	CERS5	ens ceramide synthase 5
NS	NM_00135384	0	0	0	0	1	1	1	3.84221	0.500042	14.3423	0	FAAH2	ens fatty acid amide hydrolase 2
NS	NM_001425.2	1	1	0	0	0	0	1	-3.84148	0.500042	0.0697587	0	EMP3	epithelial membrane protein 3
NS	NM_001807.4	0	0	0	0	1	1	1	3.84221	0.500042	14.3423	0	CEL	carboxyl ester lipase
NS	NM_001992.4	0	1	1	0	0	0	1	-3.84148	0.500042	0.0697586	0	F2R	coagulation factor II thrombin receptor
NS	NM_002164.5	0	0	0	0	1	1	1	3.84221	0.500042	14.3423	0	IDO1	indoleamine 2,3-dioxygenase 1
NS	NM_002168.3	0	0	0	0	1	1	1	3.84221	0.500042	14.3423	0	NADP	isocitrate dehydrogenase
NS	NM_002417.4	0	1	1	0	0	0	1	-3.84148	0.500042	0.0697586	0	MKI67	marker of proliferation Ki-67
NS	NM_002506.2	1	1	0	0	0	0	1	-3.84148	0.500042	0.0697587	0	NGF	nerve growth factor
NS	NM_002797.4	1	0	1	0	0	0	1	-3.84148	0.500042	0.0697587	0	PSMB5	proteasome subunit beta 5
NS	NM_003075.4	0	0	0	0	1	1	1	3.84221	0.500042	14.3423	0	SMARCC2	SWI/SNF related, matrix associated, actin dependent regulator of chromatin subfamily c member 2
NS	NM_003312.5	0	0	0	0	1	1	1	3.84221	0.500042	14.3423	0	TST	thiosulfate sulfurtransferase
NS	NM_003511.2	0	0	0	0	1	1	1	3.84221	0.500042	14.3423	0	HIST1H2AL	histone cluster 1 H2A family member l
NS	NM_003682.3	0	0	0	0	1	1	1	3.84221	0.500042	14.3423	0	MADD	MAP kinase activating death domain
NS	NM_003763.5	0	0	0	0	1	1	1	3.84221	0.500042	14.3423	0	STX16	syntaxin 16
NS	NM_003789.3	0	0	0	0	1	1	1	3.84221	0.500042	14.3423	0	TRADD	TNFRSF1A associated via death domain
NS	NM_004748.4	1	0	1	0	0	0	1	-3.84148	0.500042	0.0697587	0	CCPG1	cell cycle progression 1
NS	NM_004791.2	1	1	0	0	0	0	1	-3.84148	0.500042	0.0697587	0	ITGBL1	integrin subunit beta like 1
NS	NM_004910.2	0	0	0	0	1	1	1	3.84221	0.500042	14.3423	0	PITPNM1	phosphatidylinositol transfer protein membrane associated 1
NS	NM_005357.3	0	1	1	0	0	0	1	-3.84148	0.500042	0.0697586	0	LIPE	lipase E, hormone sensitive type
NS	NM_005584.4	1	1	0	0	0	0	1	-3.84148	0.500042	0.0697587	0	MAB21L1	mab-21 like 1
NS	NM_005842.3	0	1	1	0	0	0	1	-3.84148	0.500042	0.0697586	0	SPRY2	sprouty RTK signaling antagonist 2
NS	NM_005888.3	0	0	0	0	1	1	1	3.84221	0.500042	14.3423	0	SLC25A3	solute carrier family 25 member 3
NS	NM_006074.4	1	0	1	0	0	0	1	-3.84148	0.500042	0.0697587	0	TRIM22	tripartite motif containing 22
NS	NM_006382.3	0	0	0	0	1	1	1	3.84221	0.500042	14.3423	0	CDRT1	CMT1A duplicated region transcript 1
NS	NM_006388.3	0	0	0	0	1	1	1	3.84221	0.500042	14.3423	0	KAT5	lysine acetyltransferase 5
NS	NM_006398.3	1	1	0	0	0	0	1	-3.84148	0.500042	0.0697587	0	UBD	ubiquitin D
NS	NM_006416.4	0	1	1	0	0	0	1	-3.84148	0.500042	0.0697586	0	SLC35A1	solute carrier family 35 member A1
NS	NM_006663.3	0	0	0	0	1	1	1	3.84221	0.500042	14.3423	0	PPP1R13L	protein phosphatase 1 regulatory subunit 13 like
NS	NM_006762.2	0	0	0	0	1	1	1	3.84221	0.500042	14.3423	0	LAPTM5	lysosomal protein transmembrane 5
NS	NM_007075.3	0	0	0	0	1	1	1	3.84221	0.500042	14.3423	0	WDR45	WD repeat domain 45
NS	NM_007166.3	0	1	1	0	0	0	1	-3.84148	0.500042	0.0697586	0	PICALM	phosphatidylinositol binding clathrin assembly protein
NS	NM_012068.5	1	1	0	0	0	0	1	-3.84148	0.500042	0.0697587	0	ATF5	activating transcription factor 5
NS	NM_012176.2	0	1	1	0	0	0	1	-3.84148	0.500042	0.0697586	0	FBXO4	F-box protein 4
NS	NM_012225.3	0	0	0	0	1	1	1	3.84221	0.500042	14.3423	0	NUBP2	nucleotide binding protein 2
NS	NM_012290.4	0	0	0	0	1	1	1	3.84221	0.500042	14.3423	0	TLK1	tousled like kinase 1
NS	NM_012407.3	0	0	0	0	1	1	1	3.84221	0.500042	14.3423	0	PICK1	protein interacting with PRKCA 1
NS	NM_013358.2	0	0	0	0	1	1	1	3.84221	0.500042	14.3423	0	PADI1	peptidyl arginine deiminase 1
NS	NM_014232.2	0	0	0	0	1	1	1	3.84221	0.500042	14.3423	0	VAMP2	vesicle associated membrane protein 2
NS	NM_014551.4	0	1	1	0	0	0	1	-3.84148	0.500042	0.0697586	0	NCAPH2	non-SMC condensin II complex subunit H2
NS	NM_014956.4	0	0	0	0	1	1	1	3.84221	0.500042	14.3423	0	CEP164	centrosomal protein 164
NS	NM_015041.2	0	1	1	0	0	0	1	-3.84148	0.500042	0.0697586	0	CLUAP1	clusterin associated protein 1
NS	NM_015503.2	0	0	0	0	1	1	1	3.84221	0.500042	14.3423	0	SH2B1	SH2B adaptor protein 1
NS	NM_015532.4	0	0	0	0	1	1	1	3.84221	0.500042	14.3423	0	POLR2M	RNA polymerase II subunit M
NS	NM_016011.4	0	0	0	0	1	1	1	3.84221	0.500042	14.3423	0	MECR	mitochondrial trans-2-enoyl-CoA reductase
NS	NM_016138.4	0	0	0	0	1	1	1	3.84221	0.500042	14.3423	0	COQ7	coenzyme Q7, hydroxylase
NS	NM_016213.4	0	0	0	0	1	1	1	3.84221	0.500042	14.3423	0	TRIP4	thyroid hormone receptor interactor 4
NS	NM_016284.4	0	0	0	0	1	1	1	3.84221	0.500042	14.3423	0	CNOT1	CCR4-NOT transcription complex subunit 1
NS	NM_016418.5	0	1	1	0	0	0	1	-3.84148	0.500042	0.0697586	0	NF2	neurofibromin 2
NS	NM_016654.4	0	1	1	0	0	0	1	-3.84148	0.500042	0.0697586	0	GABPB1	GA binding protein transcription factor subunit beta 1
NS	NM_017821.4	0	0	0	0	1	1	1	3.84221	0.500042	14.3423	0	RHBDL2	rhomboid like 2
NS	NM_018024.2	1	0	1	0	0	0	1	-3.84148	0.500042	0.0697587	0	WDYHV1	WDYHV motif containing 1
NS	NM_018665.2	1	1	0	0	0	0	1	-3.84148	0.500042	0.0697587	0	DDX43	DEAD-box helicase 43
NS	NM_018953.3	0	0	0	0	1	1	1	3.84221	0.500042	14.3423	0	HOXC5	homeobox C5
NS	NM_020335.2	0	0	0	0	1	1	1	3.84221	0.500042	14.3423	0	VANGL2	VANGL planar cell polarity protein 2
NS	NM_020444.4	0	0	0	0	1	1	1	3.84221	0.500042	14.3423	0	KIAA1191	KIAA1191
NS	NM_020700.1	0	1	1	0	0	0	1	-3.84148	0.500042	0.0697586	0	PPM1H	protein phosphatase, Mg2+/Mn2+ dependent 1H
NS	NM_020754.3	0	1	1	0	0	0	1	-3.84148	0.500042	0.0697586	0	ARHGAP31	Rho GTPase activating protein 31
NS	NM_020787.3	0	1	1	0	0	0	1	-3.84148	0.500042	0.0697586	0	ZNF624	zinc finger protein 624
NS	NM_020898.2	0	0	0	0	1	1	1	3.84221	0.500042	14.3423	0	CALCOCO1	calcium binding and coiled-coil domain 1
NS	NM_021948.4	1	1	0	0	0	0	1	-3.84148	0.500042	0.0697587	0	BCAN	brevican
NS	NM_021977.3	0	1	1	0	0	0	1	-3.84148	0.500042	0.0697586	0	SLC22A3	solute carrier family 22 member 3
NS	NM_022777.3	0	0	0	0	1	1	1	3.84221	0.500042	14.3423	0	IFT22	intraflagellar transport 22
NS	NM_024555.5	0	0	0	0	1	1	1	3.84221	0.500042	14.3423	0	FBXL6	F-box and leucine rich repeat protein 6
NS	NM_024876.3	0	0	0	0	1	1	1	3.84221	0.500042	14.3423	0	COQ8B	coenzyme Q8B
NS	NM_030573.2	0	0	0	0	1	1	1	3.84221	0.500042	14.3423	0	THAP7	THAP domain containing 7
NS	NM_030636.2	0	1	1	0	0	0	1	-3.84148	0.500042	0.0697586	0	EEPD1	endonuclease/exonuclease/phosphatase family domain containing 1
NS	NM_031219.3	0	0	0	0	1	1	1	3.84221	0.500042	14.3423	0	HDHD3	haloacid dehalogenase like hydrolase domain containing 3
NS	NM_032045.4	0	0	0	0	1	1	1	3.84221	0.500042	14.3423	0	KREMEN1	kringle containing transmembrane protein 1
NS	NM_032195.2	0	0	0	0	1	1	1	3.84221	0.500042	14.3423	0	SON	SON DNA binding protein
NS	NM_032335.3	0	0	0	0	1	1	1	3.84221	0.500042	14.3423	0	PHF6	PHD finger protein 6
NS	NM_033133.4	0	0	0	0	1	1	1	3.84221	0.500042	14.3423	0	CNP	2',3'-cyclic nucleotide 3' phosphodiesterase
NS	NM_052813.4	0	0	0	0	1	1	1	3.84221	0.500042	14.3423	0	CARD9	caspase recruitment domain family member 9
NS	NM_052906.4	1	1	0	0	0	0	1	-3.84148	0.500042	0.0697587	0	ELFN2	extracellular leucine rich repeat and fibronectin type III domain containing 2
NS	NM_052999.3	0	1	1	0	0	0	1	-3.84148	0.500042	0.0697586	0	CMTM1	CKLF like MARVEL transmembrane domain containing 1
NS	NM_054035.2	1	0	1	0	0	0	1	-3.84148	0.500042	0.0697587	0	UNC119	unc-119 lipid binding chaperone
NS	NM_057091.2	0	0	0	0	1	1	1	3.84221	0.500042	14.3423	0	ARTN	artemin
NS	NM_138349.3	0	0	0	0	1	1	1	3.84221	0.500042	14.3423	0	TP53I13	tumor protein p53 inducible protein 13
NS	NM_139021.2	0	0	0	0	1	1	1	3.84221	0.500042	14.3423	0	MAPK15	mitogen-activated protein kinase 15
NS	NM_139078.2	0	1	1	0	0	0	1	-3.84148	0.500042	0.0697586	0	MAPKAPK5	mitogen-activated protein kinase-activated protein kinase 5
NS	NM_144645.3	0	0	0	0	1	1	1	3.84221	0.500042	14.3423	0	C4orf36	chrhomosome 4 open reading frame 36
NS	NM_144987.3	0	0	0	0	1	1	1	3.84221	0.500042	14.3423	0	U2AF1L4	U2 small nuclear RNA auxiliary factor 1 like 4
NS	NM_145251.3	0	1	1	0	0	0	1	-3.84148	0.500042	0.0697586	0	STYX	serine/threonine/tyrosine interacting protein
NS	NM_145252.2	1	0	1	0	0	0	1	-3.84148	0.500042	0.0697587	0	ZG16B	zymogen granule protein 16B
NS	NM_147173.2	0	0	0	0	1	1	1	3.84221	0.500042	14.3423	0	NUDT2	nudix hydrolase 2
NS	NM_152415.2	1	1	0	0	0	0	1	-3.84148	0.500042	0.0697587	0	VPS37A	VPS37A, ESCRT-I subunit
NS	NM_152437.2	0	0	0	0	1	1	1	3.84221	0.500042	14.3423	0	ZNF664	zinc finger protein 664
NS	NM_152912.4	0	1	1	0	0	0	1	-3.84148	0.500042	0.0697586	0	MTIF3	mitochondrial translational initiation factor 3
NS	NM_153682.2	0	0	0	0	1	1	1	3.84221	0.500042	14.3423	0	PIGP	phosphatidylinositol glycan anchor biosynthesis class P
NS	NM_173462.3	0	0	0	0	1	1	1	3.84221	0.500042	14.3423	0	PAPLN	papilin, proteoglycan like sulfated glycoprotein
NS	NM_175900.3	1	1	0	0	0	0	1	-3.84148	0.500042	0.0697587	0	C16orf54	chrhomosome 16 open reading frame 54
NS	NM_178120.4	0	0	0	0	1	1	1	3.84221	0.500042	14.3423	0	DLX1	distal-less homeobox 1
NS	NM_182645.3	1	0	1	0	0	0	1	-3.84148	0.500042	0.0697587	0	VGLL2	vestigial like family member 2
NS	NM_183008.2	0	0	0	0	1	1	1	3.84221	0.500042	14.3423	0	UBXN11	UBX domain protein 11
NS	NM_184043.2	0	0	0	0	1	1	1	3.84221	0.500042	14.3423	0	ALDOA	aldolase, fructose-bisphosphate A
NS	NM_198042.3	0	0	0	0	1	1	1	3.84221	0.500042	14.3423	0	PDLIM2	PDZ and LIM domain 2
NS	NM_198264.1	0	0	0	0	1	1	1	3.84221	0.500042	14.3423	0	FAM189B	family with sequence similarity 189 member B
NS	NM_198562.2	0	0	0	0	1	1	1	3.84221	0.500042	14.3423	0	C3orf62	chrhomosome 3 open reading frame 62
NS	NM_199289.2	0	1	1	0	0	0	1	-3.84148	0.500042	0.0697586	0	NEK5	NIMA related kinase 5
NS	NM_203385.1	1	1	0	0	0	0	1	-3.84148	0.500042	0.0697587	0	RNH1	ribonuclease/angiogenin inhibitor 1
NS	NM_203386.2	1	1	0	0	0	0	1	-3.84148	0.500042	0.0697587	0	RNH1	ribonuclease/angiogenin inhibitor 1
NS	NM_203499.2	0	0	0	0	1	1	1	3.84221	0.500042	14.3423	0	DDX42	DEAD-box helicase 42
NS	NM_206923.3	1	1	0	0	0	0	1	-3.84148	0.500042	0.0697587	0	YY2	YY2 transcription factor
NS	NM_206962.3	0	0	0	0	1	1	1	3.84221	0.500042	14.3423	0	PRMT2	protein arginine methyltransferase 2
NS	NR_000014.1	0	1	1	0	0	0	1	-3.84148	0.500042	0.0697586	0	SNORD42A	small nucleolar RNA, C/D box 42A
NS	NR_002185.3	1	1	0	0	0	0	1	-3.84148	0.500042	0.0697587	0	OR7E91P	olfactory receptor family 7 subfamily E member 91 pseudogene
NS	NR_002226.3	1	1	0	0	0	0	1	-3.84148	0.500042	0.0697587	0	pseudogene	inhibitor of growth family, X-linked
NS	NR_002442.1	0	0	0	2	0	0	1	3.84221	0.500042	14.3423	0	SNORD18B	small nucleolar RNA, C/D box 18B
NS	NR_002913.1	0	0	0	2	0	0	1	3.84221	0.500042	14.3423	0	SNORD63	small nucleolar RNA, C/D box 63
NS	NR_002965.1	0	0	0	0	1	1	1	3.84221	0.500042	14.3423	0	SNORA29	small nucleolar RNA, H/ACA box 29
NS	NR_003691.1	0	0	0	0	1	1	1	3.84221	0.500042	14.3423	0	SNORD127	small nucleolar RNA, C/D box 127
NS	NR_003941.1	0	2	0	0	0	0	1	-3.84148	0.500042	0.0697586	0	SNORD75	small nucleolar RNA, C/D box 75
NS	NR_003949.1	0	0	0	0	1	1	1	3.84221	0.500042	14.3423	0	FKBP9P1	FKBP prolyl isomerase 9 pseudogene 1
NS	NR_024117.2	0	0	0	0	1	1	1	3.84221	0.500042	14.3423	0	MSTO2P	misato family member 2, pseudogene
NS	NR_024205.3	1	1	0	0	0	0	1	-3.84148	0.500042	0.0697587	0	CYTOR	cytoskeleton regulator RNA
NS	NR_026667.1	1	1	0	0	0	0	1	-3.84148	0.500042	0.0697587	0	RPS10P7	ribosomal protein S10 pseudogene 7
NS	NR_026718.1	0	1	1	0	0	0	1	-3.84148	0.500042	0.0697586	0	pseudogene	forkhead box O3B
NS	NR_026816.2	0	0	0	0	1	1	1	3.84221	0.500042	14.3423	0	PSORS1C3	psoriasis susceptibility 1 candidate 3
NS	NR_026885.1	0	0	0	0	1	1	1	3.84221	0.500042	14.3423	0	LINC00653	long intergenic non-protein coding RNA 653
NS	NR_027003.1	1	0	1	0	0	0	1	-3.84148	0.500042	0.0697587	0	LOC93429	uncharacterized LOC93429
NS	NR_027064.3	0	0	0	0	1	1	1	3.84221	0.500042	14.3423	0	TINCR	TINCR ubiquitin domain containing
NS	NR_027083.1	1	1	0	0	0	0	1	-3.84148	0.500042	0.0697587	0	AFMID	arylformamidase
NS	NR_029401.1	0	0	0	0	1	1	1	3.84221	0.500042	14.3423	0	LINC01347	long intergenic non-protein coding RNA 1347
NS	NR_029403.1	0	0	0	0	1	1	1	3.84221	0.500042	14.3423	0	CCT7	chaperonin containing TCP1 subunit 7
NS	NR_030382.1	0	0	0	0	1	1	1	3.84221	0.500042	14.3423	0	MIR548D1	microRNA 548d-1
NS	NR_031565.1	0	0	0	0	1	1	1	3.84221	0.500042	14.3423	0	MIR320C1	microRNA 320c-1
NS	NR_031715.1	0	0	0	0	1	1	1	3.84221	0.500042	14.3423	0	MIR1469	microRNA 1469
NS	NR_031720.1	0	0	0	0	1	1	1	3.84221	0.500042	14.3423	0	MIR1539	microRNA 1539
NS	NR_034126.1	0	0	0	0	1	1	1	3.84221	0.500042	14.3423	0	LINC01160	long intergenic non-protein coding RNA 1160
NS	NR_034160.1	0	0	0	0	1	1	1	3.84221	0.500042	14.3423	0	head to head	USP2 antisense RNA 1
NS	NR_034182.1	0	0	0	0	1	1	1	3.84221	0.500042	14.3423	0	MATN1-AS1	MATN1 antisense RNA 1
NS	NR_036497.1	1	0	1	0	0	0	1	-3.84148	0.500042	0.0697587	0	LPP-AS2	LPP antisense RNA 2
NS	NR_037480.1	0	0	0	0	1	1	1	3.84221	0.500042	14.3423	0	MIR3916	microRNA 3916
NS	NR_037500.1	0	0	0	0	1	1	1	3.84221	0.500042	14.3423	0	MIR3936	microRNA 3936
NS	NR_037806.1	0	0	0	0	1	1	1	3.84221	0.500042	14.3423	0	NPPA-AS1	NPPA antisense RNA 1
NS	NR_037875.1	0	0	0	0	1	1	1	3.84221	0.500042	14.3423	0	MAP4K3-DT	MAP4K3 divergent transcript
NS	NR_038278.1	1	1	0	0	0	0	1	-3.84148	0.500042	0.0697587	0	LINC00665	long intergenic non-protein coding RNA 665
NS	NR_038280.1	0	0	0	0	1	1	1	3.84221	0.500042	14.3423	0	ELOA-AS1	ELOA antisense RNA 1
NS	NR_038327.2	1	0	1	0	0	0	1	-3.84148	0.500042	0.0697587	0	TEKT4P2	tektin 4 pseudogene 2
NS	NR_038337.2	0	0	0	0	1	1	1	3.84221	0.500042	14.3423	0	OSER1-DT	OSER1 divergent transcript
NS	NR_038351.1	0	0	0	0	1	1	1	3.84221	0.500042	14.3423	0	ENO1-AS1	ENO1 antisense RNA 1
NS	NR_038841.1	0	0	0	0	1	1	1	3.84221	0.500042	14.3423	0	AFF1-AS1	AFF1 antisense RNA 1
NS	NR_038859.1	0	0	0	0	1	1	1	3.84221	0.500042	14.3423	0	LINC00311	long intergenic non-protein coding RNA 311
NS	NR_038923.1	0	0	0	0	1	1	1	3.84221	0.500042	14.3423	0	head to head	SSSCA1 antisense RNA 1
NS	NR_038927.2	1	0	1	0	0	0	1	-3.84148	0.500042	0.0697587	0	DDX11-AS1	DDX11 antisense RNA 1
NS	NR_039760.1	0	0	0	0	1	1	1	3.84221	0.500042	14.3423	0	MIR378I	microRNA 378i
NS	NR_039872.1	0	0	0	0	1	1	1	3.84221	0.500042	14.3423	0	MIR4721	microRNA 4721
NS	NR_039900.2	0	0	0	0	1	1	1	3.84221	0.500042	14.3423	0	MIR4745	microRNA 4745
NS	NR_040671.1	0	0	0	0	1	1	1	3.84221	0.500042	14.3423	0	HMGN3-AS1	HMGN3 antisense RNA 1
NS	NR_044998.2	1	0	1	0	0	0	1	-3.84148	0.500042	0.0697587	0	PSPC1	paraspeckle component 1
NS	NR_045493.1	0	0	0	0	1	1	1	3.84221	0.500042	14.3423	0	LSM1	LSM1 hhomolog, mRNA degradation associated
NS	NR_046097.1	0	0	0	0	1	1	1	3.84221	0.500042	14.3423	0	LOC284581	uncharacterized LOC284581
NS	NR_046366.2	1	0	1	0	0	0	1	-3.84148	0.500042	0.0697587	0	DDX39A	DExD-box helicase 39A
NS	NR_047482.1	1	1	0	0	0	0	1	-3.84148	0.500042	0.0697587	0	DOCK9-DT	DOCK9 divergent transcript
NS	NR_048575.2	0	0	0	0	1	1	1	3.84221	0.500042	14.3423	0	GLUD1P3	glutamate dehydrogenase 1 pseudogene 3
NS	NR_049730.1	0	0	0	0	1	1	1	3.84221	0.500042	14.3423	0	ASB16-AS1	ASB16 antisense RNA 1
NS	NR_051996.1	0	0	0	0	1	1	1	3.84221	0.500042	14.3423	0	MGC32805	uncharacterized LOC153163
NS	NR_073409.1	1	1	0	0	0	0	1	-3.84148	0.500042	0.0697587	0	TMEM134	transmembrane protein 134
NS	NR_073470.1	0	0	0	0	1	1	1	3.84221	0.500042	14.3423	0	SUPT4H1	SPT4 hhomolog, DSIF elongation factor subunit
NS	NR_102369.1	0	0	0	0	1	1	1	3.84221	0.500042	14.3423	0	SNORD124	small nucleolar RNA, C/D box 124
NS	NR_102429.1	0	0	0	0	1	1	1	3.84221	0.500042	14.3423	0	OSGEPL1-AS1	OSGEPL1 antisense RNA 1
NS	NR_102697.1	0	0	0	0	1	1	1	3.84221	0.500042	14.3423	0	LAMTOR5-AS1	LAMTOR5 antisense RNA 1
NS	NR_103446.1	1	1	0	0	0	0	1	-3.84148	0.500042	0.0697587	0	head to head	TRAM2 antisense RNA 1
NS	NR_104023.1	0	0	0	0	1	1	1	3.84221	0.500042	14.3423	0	ARFGAP1	ADP ribosylation factor GTPase activating protein 1
NS	NR_104051.1	0	0	0	0	1	1	1	3.84221	0.500042	14.3423	0	CCDC84	coiled-coil domain containing 84
NS	NR_106809.1	0	2	0	0	0	0	1	-3.84148	0.500042	0.0697586	0	MIR6751	microRNA 6751
NS	NR_106833.1	0	0	0	2	0	0	1	3.84221	0.500042	14.3423	0	MIR6775	microRNA 6775
NS	NR_106908.1	0	0	0	0	1	1	1	3.84221	0.500042	14.3423	0	MIR6849	microRNA 6849
NS	NR_110283.1	1	1	0	0	0	0	1	-3.84148	0.500042	0.0697587	0	MYOSLID-AS1	MYOSLID antisense RNA 1
NS	NR_111973.1	0	0	0	0	1	1	1	3.84221	0.500042	14.3423	0	GS1-124K5.11	RAB guanine nucleotide exchange factor 1 pseudogene
NS	NR_120683.1	0	0	0	0	1	1	1	3.84221	0.500042	14.3423	0	MINCR	MYC-induced long non-coding RNA
NS	NR_121657.1	0	0	0	0	1	1	1	3.84221	0.500042	14.3423	0	LOC101928105	uncharacterized LOC101928105
NS	NR_125346.1	1	0	1	0	0	0	1	-3.84148	0.500042	0.0697587	0	CCNO	cyclin O
NS	NR_125365.1	0	1	1	0	0	0	1	-3.84148	0.500042	0.0697586	0	LINC02595	long intergenic non-protein coding RNA 2595
NS	NR_125822.1	1	0	1	0	0	0	1	-3.84148	0.500042	0.0697587	0	LOC101929709	uncharacterized LOC101929709
NS	NR_125867.1	0	0	0	0	1	1	1	3.84221	0.500042	14.3423	0	LOC102723649	uncharacterized LOC102723649
NS	NR_125962.1	0	0	0	0	1	1	1	3.84221	0.500042	14.3423	0	COA6-AS1	COA6 antisense RNA 1
NS	NR_126432.1	0	0	0	0	1	1	1	3.84221	0.500042	14.3423	0	APOPT1	apoptogenic 1, mitochondrial
NS	NR_130938.1	0	0	0	0	1	1	1	3.84221	0.500042	14.3423	0	OXLD1	oxidoreductase like domain containing 1
NS	NR_132774.1	0	0	0	0	1	1	1	3.84221	0.500042	14.3423	0	SNORA92	small nucleolar RNA, H/ACA box 92
NS	NR_132784.1	1	1	0	0	0	0	1	-3.84148	0.500042	0.0697587	0	SNORA104	small nucleolar RNA, H/ACA box 104
NS	NR_133635.1	0	0	0	0	1	1	1	3.84221	0.500042	14.3423	0	TMEM234	transmembrane protein 234
NS	NR_133907.1	0	0	0	0	1	1	1	3.84221	0.500042	14.3423	0	HLA-DQB1-AS1	HLA-DQB1 antisense RNA 1
NS	NR_134524.1	0	0	0	0	1	1	1	3.84221	0.500042	14.3423	0	TMEM208	transmembrane protein 208
NS	NR_134528.1	0	0	0	0	1	1	1	3.84221	0.500042	14.3423	0	LAMTOR4	late endosomal/lysosomal adaptor, MAPK and MTOR activator 4
NS	NR_134895.1	1	0	1	0	0	0	1	-3.84148	0.500042	0.0697587	0	DGUOK	deoxyguanosine kinase
NS	NR_134920.1	0	0	0	0	1	1	1	3.84221	0.500042	14.3423	0	ZNF426-DT	ZNF426 divergent transcript
NS	NR_134934.1	0	0	0	0	1	1	1	3.84221	0.500042	14.3423	0	EEF1AKMT1	EEF1A lysine methyltransferase 1
NS	NR_135112.1	0	1	1	0	0	0	1	-3.84148	0.500042	0.0697586	0	GTF2IP12	general transcription factor IIi pseudogene 12
NS	NR_135119.1	0	0	0	0	1	1	1	3.84221	0.500042	14.3423	0	LOC105376306	uncharacterized LOC105376306
NS	NR_135580.1	0	1	1	0	0	0	1	-3.84148	0.500042	0.0697586	0	COA1	cytochrome c oxidase assembly factor 1 hhomolog
NS	NR_135835.1	1	1	0	0	0	0	1	-3.84148	0.500042	0.0697587	0	HDAC9	histone deacetylase 9
NS	NR_136240.1	0	0	0	0	1	1	1	3.84221	0.500042	14.3423	0	LOC101928433	uncharacterized LOC101928433
NS	NR_136402.1	0	0	0	0	1	1	1	3.84221	0.500042	14.3423	0	LOC100996842	uncharacterized LOC100996842
NS	NR_138078.1	0	0	0	0	1	1	1	3.84221	0.500042	14.3423	0	GPX2	glutathione peroxidase 2
NS	NR_138610.1	0	0	0	0	1	1	1	3.84221	0.500042	14.3423	0	MCRIP2	MAPK regulated corepressor interacting protein 2
NS	NR_144555.1	0	0	0	0	1	1	1	3.84221	0.500042	14.3423	0	RN7SL832P	RNA, 7SL, cytoplasmic 832, pseudogene
NS	NR_146290.1	0	0	0	0	1	1	1	3.84221	0.500042	14.3423	0	PRKCZ-AS1	PRKCZ antisense RNA 1
NS	NR_146383.1	0	0	0	0	1	1	1	3.84221	0.500042	14.3423	0	SNHG12	small nucleolar RNA host gene 12
NS	NR_146385.1	1	1	0	0	0	0	1	-3.84148	0.500042	0.0697587	0	SNHG12	small nucleolar RNA host gene 12
NS	NR_146550.1	1	0	1	0	0	0	1	-3.84148	0.500042	0.0697587	0	SLC12A9-AS1	SLC12A9 antisense RNA 1
NS	NR_147411.1	0	0	0	0	1	1	1	3.84221	0.500042	14.3423	0	LOC105374042	uncharacterized LOC105374042
NS	NR_147958.1	1	0	1	0	0	0	1	-3.84148	0.500042	0.0697587	0	DMKN	dermokine
NS	NR_148224.1	0	0	0	0	1	1	1	3.84221	0.500042	14.3423	0	KYAT1	kynurenine aminotransferase 1
NS	NR_148423.1	0	1	1	0	0	0	1	-3.84148	0.500042	0.0697586	0	ARHGAP11B	Rho GTPase activating protein 11B
NS	NR_149147.1	0	0	0	0	1	1	1	3.84221	0.500042	14.3423	0	MMP24OS	MMP24 opposite strand
NS	NR_152607.1	0	0	0	0	1	1	1	3.84221	0.500042	14.3423	0	MAPKAPK5-AS1	MAPKAPK5 antisense RNA 1
NS	XM_00524571	1	0	1	0	0	0	1	-3.84148	0.500042	0.0697587	0	HNRNPR	: Hhomo sapiens heterogeneous nuclear ribonucleoprotein R
NS	XM_00524912	0	1	1	0	0	0	1	-3.84148	0.500042	0.0697586	0	MEA1	: Hhomo sapiens male-enhanced antigen 1
NS	XM_00524920	0	1	1	0	0	0	1	-3.84148	0.500042	0.0697586	0	PAK1IP1	: Hhomo sapiens PAK1 interacting protein 1
NS	XM_00525009	0	0	0	0	1	1	1	3.84221	0.500042	14.3423	0	SPDYE2B	: Hhomo sapiens speedy/RINGO cell cycle regulator family member E2B
NS	XM_00525197	1	0	1	0	0	0	1	-3.84148	0.500042	0.0697587	0	TNC	: Hhomo sapiens tenascin C
NS	XM_00525381	0	0	0	0	1	1	1	3.84221	0.500042	14.3423	0	CD9	: Hhomo sapiens CD9 molecule
NS	XM_00525391	1	1	0	0	0	0	1	-3.84148	0.500042	0.0697587	0	PXN	: Hhomo sapiens paxillin
NS	XM_00525630	0	0	0	0	1	1	1	3.84221	0.500042	14.3423	0	N-acetyl	: Hhomo sapiens galactosamine
NS	XM_00525686	1	0	1	0	0	0	1	-3.84148	0.500042	0.0697587	0	SPECC1	: Hhomo sapiens sperm antigen with calponin hhomology and coiled-coil domains 1
NS	XM_00526018	0	0	0	0	1	1	1	3.84221	0.500042	14.3423	0	RGS19	: Hhomo sapiens regulator of G protein signaling 19
NS	XM_00526138	1	1	0	0	0	0	1	-3.84148	0.500042	0.0697587	0	EWSR1	: Hhomo sapiens EWS RNA binding protein 1
NS	XM_00526430	0	0	0	0	1	1	1	3.84221	0.500042	14.3423	0	C2orf68	: Hhomo sapiens chrhomosome 2 open reading frame 68
NS	XM_00527150	0	0	0	0	1	1	1	3.84221	0.500042	14.3423	0	ACAD8	: Hhomo sapiens acyl-CoA dehydrogenase family member 8
NS	XM_00527179	0	0	0	0	1	1	1	3.84221	0.500042	14.3423	0	LOC101060341	: Hhomo sapiens putative uncharacterized protein FLJ44672
NS	XM_00527231	0	0	0	0	1	1	1	3.84221	0.500042	14.3423	0	HSF1	: Hhomo sapiens heat shock transcription factor 1
NS	XM_00527829	1	1	0	0	0	0	1	-3.84148	0.500042	0.0697587	0	TSEN34	: Hhomo sapiens tRNA splicing endonuclease subunit 34
NS	XM_00671827	0	0	0	0	1	1	1	3.84221	0.500042	14.3423	0	MRPL23	: Hhomo sapiens mitochondrial ribosomal protein L23
NS	XM_00671953	0	0	0	0	1	1	1	3.84221	0.500042	14.3423	0	PXN	: Hhomo sapiens paxillin
NS	XM_00672356	1	0	1	0	0	0	1	-3.84148	0.500042	0.0697587	0	ITPA	: Hhomo sapiens inosine triphosphatase
NS	XM_01152280	1	0	1	0	0	0	1	-3.84148	0.500042	0.0697587	0	CDH3	: Hhomo sapiens cadherin 3
NS	XM_01152593	1	1	0	0	0	0	1	-3.84148	0.500042	0.0697587	0	HMSD	: Hhomo sapiens histocompatibility minor serpin domain containing
NS	XM_01152675	0	0	0	0	1	1	1	3.84221	0.500042	14.3423	0	UBE2S	: Hhomo sapiens ubiquitin conjugating enzyme E2 S
NS	XM_01152807	0	0	0	0	1	1	1	3.84221	0.500042	14.3423	0	POLR2E	: Hhomo sapiens RNA polymerase II subunit E
NS	XM_01153521	1	0	1	0	0	0	1	-3.84148	0.500042	0.0697587	0	UCHL3	: Hhomo sapiens ubiquitin C-terminal hydrolase L3
NS	XM_01154533	0	0	0	0	1	1	1	3.84221	0.500042	14.3423	0	EED	: Hhomo sapiens embryonic ectoderm development
NS	XM_01700489	1	1	0	0	0	0	1	-3.84148	0.500042	0.0697587	0	PDCL3	: Hhomo sapiens phosducin like 3
NS	XM_01701170	0	0	0	0	1	1	1	3.84221	0.500042	14.3423	0	CPSF4	: Hhomo sapiens cleavage and polyadenylation specific factor 4
NS	XM_01701822	0	0	0	0	1	1	1	3.84221	0.500042	14.3423	0	TRAF6	: Hhomo sapiens TNF receptor associated factor 6
NS	XM_01702145	0	0	0	0	1	1	1	3.84221	0.500042	14.3423	0	ZNF839	: Hhomo sapiens zinc finger protein 839
NS	XM_01702549	1	0	1	0	0	0	1	-3.84148	0.500042	0.0697587	0	LOC105371932	: Hhomo sapiens uncharacterized LOC105371932
NS	XM_01702876	0	0	0	0	1	1	1	3.84221	0.500042	14.3423	0	GGA1	: Hhomo sapiens golgi associated, gamma adaptin ear containing, ARF binding protein 1
NS	XM_02445015	0	0	0	0	1	1	1	3.84221	0.500042	14.3423	0	CCDC78	: Hhomo sapiens coiled-coil domain containing 78
NS	XR_00173717	0	0	0	0	1	1	1	3.84221	0.500042	14.3423	0	CD46	: Hhomo sapiens CD46 molecule
NS	XR_00174614	0	0	0	0	1	1	1	3.84221	0.500042	14.3423	0	LOC101928953	: Hhomo sapiens uncharacterized LOC101928953
NS	XR_00295961	0	0	0	0	1	1	1	3.84221	0.500042	14.3423	0	CD47	: Hhomo sapiens CD47 molecule
NS	XR_242379.4	1	0	1	0	0	0	1	-3.84148	0.500042	0.0697587	0	FAM84B	homo sapiens family with sequence similarity 84 member B
NS	XR_427149.4	0	0	0	0	1	1	1	3.84221	0.500042	14.3423	0	LOC100506473	homo sapiens uncharacterized LOC100506473
NS	XR_924096.3	0	0	0	0	1	1	1	3.84221	0.500042	14.3423	0	CCDC58	homo sapiens coiled-coil domain containing 58
NS	XR_926930.3	1	1	0	0	0	0	1	-3.84148	0.500042	0.0697587	0	VPS41	homo sapiens VPS41, HOPS complex subunit
NS	XR_929991.3	0	0	0	0	1	1	1	3.84221	0.500042	14.3423	0	LOC105376105	homo sapiens uncharacterized LOC105376105
NS	XR_930633.1	0	0	0	0	1	1	1	3.84221	0.500042	14.3423	0	LOC105376392	homo sapiens uncharacterized LOC105376392
NS	XR_930961.1	0	0	0	0	1	1	1	3.84221	0.500042	14.3423	0	LOC105376508	homo sapiens uncharacterized LOC105376508
NS	XR_934153.3	0	0	0	0	1	1	1	3.84221	0.500042	14.3423	0	LOC101927864	homo sapiens uncharacterized LOC101927864
NS	XR_934161.2	0	0	0	0	1	1	1	3.84221	0.500042	14.3423	0	LOC105371492	homo sapiens uncharacterized LOC105371492
NS	XR_934768.2	0	0	0	0	1	1	1	3.84221	0.500042	14.3423	0	LOC105371785	homo sapiens uncharacterized LOC105371785
NS	XR_936132.2	1	0	1	0	0	0	1	-3.84148	0.500042	0.0697587	0	LOC105372486	homo sapiens uncharacterized LOC105372486
NS	XR_947342.3	0	0	0	0	1	1	1	3.84221	0.500042	14.3423	0	LOC105378721	homo sapiens uncharacterized LOC105378721
NS	XR_947371.2	0	0	0	0	1	1	1	3.84221	0.500042	14.3423	0	LOC105378733	homo sapiens uncharacterized LOC105378733
NS	XR_950960.1	0	0	0	0	1	1	1	3.84221	0.500042	14.3423	0	LOC105369182	homo sapiens uncharacterized LOC105369182
NS	NM_00131397	7	6	7	5	5	5	1	-0.585199	0.500188	0.666558	0	TXNIP	ens thioredoxin interacting protein
NS	NM_014028.3	7	6	7	5	5	5	1	-0.585199	0.500188	0.666558	0	OSTM1	osteoclastogenesis associated transmembrane protein 1
NS	NR_002574.1	7	8	5	5	5	5	1	-0.585199	0.500188	0.666557	0	SNORD102	small nucleolar RNA, C/D box 102
NS	NR_132417.1	5	6	4	6	7	7	1	0.586886	0.500188	1.502	0	MHENCR	melanoma highly expressed competing endogenous lncRNA for miR-425 and miR-489
NS	NR_135047.1	5	5	5	6	7	7	1	0.586886	0.500188	1.502	0	CLEC12A-AS1	CLEC12A antisense RNA 1
NS	NM_016395.2	90	94	94	91	85	85	1	-0.130295	0.500214	0.913645	0	HACD3	3-hydroxyacyl-CoA dehydratase 3
NS	NM_006451.4	30	31	32	29	27	27	1	-0.23491	0.500753	0.849738	0	A	poly
NS	NM_00127083	13	12	11	15	14	14	1	0.367178	0.501305	1.28983	0	CRIP2	ens cysteine rich protein 2
NS	NM_00131401	14	14	15	12	12	12	1	-0.365471	0.501305	0.776216	0	POGK	ens pogo transposable element derived with KRAB domain
NS	NM_183373.3	15	13	15	14	11	11	1	-0.36547	0.501305	0.776216	0	PXDC1	PX domain containing 1
NS	NM_002687.3	49	50	50	54	54	54	1	0.174546	0.501765	1.12861	0	PNN	pinin, desmosome associated protein
NS	NM_017444.5	19	20	19	16	17	17	1	-0.305923	0.502684	0.808924	0	CHRAC1	chromatin accessibility complex subunit 1
NS	NM_033239.2	18	16	16	18	20	20	1	0.307636	0.502684	1.23768	0	PML	promyelocytic leukemia
NS	NM_00132209	26	24	25	24	21	21	1	-0.263799	0.503128	0.832892	0	CNOT7	ens CCR4-NOT transcription complex subunit 7
NS	NM_006351.3	41	37	37	38	33	33	1	-0.207687	0.503167	0.865924	0	TIMM44	translocase of inner mitochondrial membrane 44
NS	NM_004595.4	30	32	32	28	28	28	1	-0.232267	0.503204	0.851296	0	SMS	spermine synthase
NS	NM_004509.3	4	4	4	2	3	3	1	-0.811794	0.503804	0.569673	0	SP110	SP110 nuclear body protein
NS	NM_022760.4	3	2	3	4	4	4	1	0.813453	0.503804	1.75741	0	PCED1A	PC-esterase domain containing 1A
NS	NM_032345.2	3	3	2	4	4	4	1	0.813453	0.503804	1.75741	0	PYM1	PYM hhomolog 1, exon junction complex associated factor
NS	NM_181657.3	3	3	2	4	4	4	1	0.813453	0.503804	1.75741	0	LTB4R	leukotriene B4 receptor
NS	NM_003870.3	96	113	108	97	101	101	1	-0.120672	0.504142	0.919759	0	IQGAP1	IQ motif containing GTPase activating protein 1
NS	NM_006809.4	86	82	83	79	78	78	1	-0.136021	0.504778	0.910026	0	TOMM34	translocase of outer mitochondrial membrane 34
NS	NM_017916.2	38	34	33	38	39	39	1	0.207525	0.505139	1.15471	0	PIH1D1	PIH1 domain containing 1
NS	NM_017854.1	9	7	9	11	10	10	1	0.442615	0.505399	1.35907	0	TMEM160	transmembrane protein 160
NS	NM_002823.4	210	205	209	206	222	222	1	0.0857786	0.505429	1.06126	0	PTMA	prothymosin alpha
NS	NM_004523.3	29	34	32	29	28	28	1	-0.229683	0.50562	0.852822	0	KIF11	kinesin family member 11
NS	NM_018304.3	19	20	20	17	17	17	1	-0.300364	0.506628	0.812048	0	PRR11	proline rich 11
NS	NR_037716.1	20	20	19	15	18	18	1	-0.300363	0.506628	0.812048	0	RNASEK	ribonuclease K
NS	NM_003659.3	14	15	15	13	12	12	1	-0.356464	0.50667	0.781077	0	AGPS	alkylglycerone phosphate synthase
NS	NM_032509.3	15	14	15	13	12	12	1	-0.356463	0.50667	0.781077	0	MAK16	MAK16 hhomolog
NS	NM_152345.4	12	13	12	14	15	15	1	0.358171	0.50667	1.2818	0	ANKRD13B	ankyrin repeat domain 13B
NS	NM_004044.6	109	106	107	102	101	101	1	-0.118723	0.507736	0.921003	0	ATIC	5-aminoimidazole-4-carboxamide ribonucleotide formyltransferase/IMP cyclohydrolase
NS	NM_000362.4	1	1	1	2	2	2	1	1.32452	0.507976	2.50449	0	TIMP3	TIMP metallopeptidase inhibitor 3
NS	NM_000433.3	1	1	1	2	2	2	1	1.32452	0.507976	2.50449	0	NCF2	neutrophil cytosolic factor 2
NS	NM_000962.3	1	1	1	2	2	2	1	1.32452	0.507976	2.50449	0	PTGS1	prostaglandin-endoperoxide synthase 1
NS	NM_000963.3	1	1	1	2	2	2	1	1.32452	0.507976	2.50449	0	PTGS2	prostaglandin-endoperoxide synthase 2
NS	NM_00110997	1	1	1	2	2	2	1	1.32452	0.507976	2.50449	0	SYNPO	ens synaptopodin
NS	NM_00114194	2	2	2	1	1	1	1	-1.32294	0.507976	0.39972	0	ACTA2	ens actin alpha 2, smooth muscle
NS	NM_00116037	1	1	1	2	2	2	1	1.32452	0.507976	2.50449	0	TRAPPC9	ens trafficking protein particle complex 9
NS	NM_00116452	1	1	1	2	2	2	1	1.32452	0.507976	2.50449	0	RAB7B	ens RAB7B, member RAS oncogene family
NS	NM_00116615	1	1	1	2	2	2	1	1.32452	0.507976	2.50449	0	PDHX	ens pyruvate dehydrogenase complex component X
NS	NM_00124270	2	2	2	1	1	1	1	-1.32294	0.507976	0.39972	0	CAMTA1	ens calmodulin binding transcription activator 1
NS	NM_00125623	1	1	1	2	2	2	1	1.32452	0.507976	2.50449	0	PGAP2	ens post-GPI attachment to proteins 2
NS	NM_00125653	1	1	1	2	2	2	1	1.32452	0.507976	2.50449	0	TSPO	ens translocator protein
NS	NM_00126772	1	1	1	2	2	2	1	1.32452	0.507976	2.50449	0	NOXO1	ens NADPH oxidase organizer 1
NS	NM_00127851	1	1	1	2	2	2	1	1.32452	0.507976	2.50449	0	ZNF229	ens zinc finger protein 229
NS	NM_00127856	2	2	2	1	1	1	1	-1.32294	0.507976	0.39972	0	LCTL	ens lactase like
NS	NM_00131667	1	1	1	2	2	2	1	1.32452	0.507976	2.50449	0	PTPRE	ens protein tyrosine phosphatase receptor type E
NS	NM_00131713	1	1	1	2	2	2	1	1.32452	0.507976	2.50449	0	PFKFB4	ens 6-phosphofructo-2-kinase/fructose-2,6-biphosphatase 4
NS	NM_00132065	1	1	1	2	2	2	1	1.32452	0.507976	2.50449	0	U2AF1L5	ens U2 small nuclear RNA auxiliary factor 1 like 5
NS	NM_001823.4	1	1	1	2	2	2	1	1.32452	0.507976	2.50449	0	CKB	creatine kinase B
NS	NM_001901.2	2	2	2	1	1	1	1	-1.32294	0.507976	0.39972	0	CCN2	cellular communication network factor 2
NS	NM_002533.3	2	2	2	1	1	1	1	-1.32294	0.507976	0.39972	0	NVL	nuclear VCP-like
NS	NM_002626.5	1	1	1	2	2	2	1	1.32452	0.507976	2.50449	0	PFKL	phosphofructokinase, liver type
NS	NM_002940.2	1	1	1	2	2	2	1	1.32452	0.507976	2.50449	0	ABCE1	ATP binding cassette subfamily E member 1
NS	NM_003172.3	1	1	1	2	2	2	1	1.32452	0.507976	2.50449	0	SURF1	SURF1, cytochrome c oxidase assembly factor
NS	NM_003310.3	1	1	1	2	2	2	1	1.32452	0.507976	2.50449	0	EIPR1	EARP complex and GARP complex interacting protein 1
NS	NM_003380.4	2	2	2	1	1	1	1	-1.32294	0.507976	0.39972	0	VIM	vimentin
NS	NM_003809.2	2	2	2	1	1	1	1	-1.32294	0.507976	0.39972	0	TNFSF12	TNF superfamily member 12
NS	NM_004331.2	1	1	1	2	2	2	1	1.32452	0.507976	2.50449	0	BNIP3L	BCL2 interacting protein 3 like
NS	NM_004354.2	1	1	1	2	2	2	1	1.32452	0.507976	2.50449	0	CCNG2	cyclin G2
NS	NM_004508.3	1	1	1	2	2	2	1	1.32452	0.507976	2.50449	0	IDI1	isopentenyl-diphosphate delta isomerase 1
NS	NM_004616.2	2	2	2	1	1	1	1	-1.32294	0.507976	0.39972	0	TSPAN8	tetraspanin 8
NS	NM_005012.3	2	2	2	1	1	1	1	-1.32294	0.507976	0.39972	0	ROR1	receptor tyrosine kinase like orphan receptor 1
NS	NM_005052.2	1	1	1	2	2	2	1	1.32452	0.507976	2.50449	0	RAC3	Rac family small GTPase 3
NS	NM_005606.6	1	1	1	2	2	2	1	1.32452	0.507976	2.50449	0	LGMN	legumain
NS	NM_005881.3	1	1	1	2	2	2	1	1.32452	0.507976	2.50449	0	BCKDK	branched chain ketoacid dehydrogenase kinase
NS	NM_005967.3	1	1	1	2	2	2	1	1.32452	0.507976	2.50449	0	NAB2	NGFI-A binding protein 2
NS	NM_006386.4	1	1	1	2	2	2	1	1.32452	0.507976	2.50449	0	DDX17	DEAD-box helicase 17
NS	NM_007059.3	1	1	1	2	2	2	1	1.32452	0.507976	2.50449	0	KPTN	kaptin, actin binding protein
NS	NM_012228.3	2	2	2	1	1	1	1	-1.32294	0.507976	0.39972	0	MSRB2	methionine sulfoxide reductase B2
NS	NM_014675.4	1	1	1	2	2	2	1	1.32452	0.507976	2.50449	0	CROCC	ciliary rootlet coiled-coil, rootletin
NS	NM_015626.9	1	1	1	2	2	2	1	1.32452	0.507976	2.50449	0	WSB1	WD repeat and SOCS box containing 1
NS	NM_015974.2	1	1	1	2	2	2	1	1.32452	0.507976	2.50449	0	CRYL1	crystallin lambda 1
NS	NM_015997.3	1	1	1	2	2	2	1	1.32452	0.507976	2.50449	0	RRNAD1	ribosomal RNA adenine dimethylase domain containing 1
NS	NM_018143.2	2	2	2	1	1	1	1	-1.32294	0.507976	0.39972	0	KLHL11	kelch like family member 11
NS	NM_018727.5	1	1	1	2	2	2	1	1.32452	0.507976	2.50449	0	TRPV1	transient receptor potential cation channel subfamily V member 1
NS	NM_019886.3	1	1	1	2	2	2	1	1.32452	0.507976	2.50449	0	CHST7	carbohydrate sulfotransferase 7
NS	NM_020798.3	1	1	1	2	2	2	1	1.32452	0.507976	2.50449	0	USP35	ubiquitin specific peptidase 35
NS	NM_020814.2	2	2	2	1	1	1	1	-1.32294	0.507976	0.39972	0	2019-03-04	membrane associated ring-CH-type finger 4
NS	NM_024074.2	1	1	1	2	2	2	1	1.32452	0.507976	2.50449	0	TMEM38A	transmembrane protein 38A
NS	NM_024573.2	1	1	1	2	2	2	1	1.32452	0.507976	2.50449	0	ARMT1	acidic residue methyltransferase 1
NS	NM_030652.3	1	1	1	2	2	2	1	1.32452	0.507976	2.50449	0	EGFL8	EGF like domain multiple 8
NS	NM_032013.3	2	2	2	1	1	1	1	-1.32294	0.507976	0.39972	0	NDRG3	NDRG family member 3
NS	NM_032118.3	1	1	1	2	2	2	1	1.32452	0.507976	2.50449	0	WDR54	WD repeat domain 54
NS	NM_033023.4	1	1	1	2	2	2	1	1.32452	0.507976	2.50449	0	PDGFA	platelet derived growth factor subunit A
NS	NM_033657.2	1	1	1	2	2	2	1	1.32452	0.507976	2.50449	0	DAP3	death associated protein 3
NS	NM_080657.4	2	2	2	1	1	1	1	-1.32294	0.507976	0.39972	0	RSAD2	radical S-adenosyl methionine domain containing 2
NS	NM_138783.3	1	1	1	2	2	2	1	1.32452	0.507976	2.50449	0	ZNF653	zinc finger protein 653
NS	NM_153490.2	1	1	1	2	2	2	1	1.32452	0.507976	2.50449	0	KRT13	keratin 13
NS	NM_198182.2	1	1	1	2	2	2	1	1.32452	0.507976	2.50449	0	GRHL1	grainyhead like transcription factor 1
NS	NM_199166.2	1	1	1	2	2	2	1	1.32452	0.507976	2.50449	0	ALAS1	5'-aminolevulinate synthase 1
NS	NM_199367.2	2	2	2	1	1	1	1	-1.32294	0.507976	0.39972	0	SPG7	SPG7 matrix AAA peptidase subunit, paraplegin
NS	NM_203286.1	1	1	1	2	2	2	1	1.32452	0.507976	2.50449	0	NECTIN1	nectin cell adhesion molecule 1
NS	NM_207352.3	2	2	2	1	1	1	1	-1.32294	0.507976	0.39972	0	CYP4V2	cytochrome P450 family 4 subfamily V member 2
NS	NR_002147.2	1	1	1	2	2	2	1	1.32452	0.507976	2.50449	0	MYH16	myosin heavy chain 16 pseudogene
NS	NR_002598.1	1	1	1	2	2	2	1	1.32452	0.507976	2.50449	0	SNORD87	small nucleolar RNA, C/D box 87
NS	NR_024430.2	2	2	2	1	1	1	1	-1.32294	0.507976	0.39972	0	MIR100HG	mir-100-let-7a-2-mir-125b-1 cluster host gene
NS	NR_033937.1	1	1	1	2	2	2	1	1.32452	0.507976	2.50449	0	LOC100132077	uncharacterized LOC100132077
NS	NR_034009.1	1	1	1	2	2	2	1	1.32452	0.507976	2.50449	0	SRSF6	serine and arginine rich splicing factor 6
NS	NR_036476.1	1	1	1	2	2	2	1	1.32452	0.507976	2.50449	0	pseudogene	transmembrane protein 198B
NS	NR_036505.1	2	2	2	1	1	1	1	-1.32294	0.507976	0.39972	0	LOC100128361	uncharacterized LOC100128361
NS	NR_036624.1	1	1	1	2	2	2	1	1.32452	0.507976	2.50449	0	VDAC1	voltage dependent anion channel 1
NS	NR_037608.1	1	1	1	2	2	2	1	1.32452	0.507976	2.50449	0	NMD candidate	SLX1A-SULT1A3 readthrough
NS	NR_104148.1	2	2	2	1	1	1	1	-1.32294	0.507976	0.39972	0	ZNF107	zinc finger protein 107
NS	NR_110170.1	1	1	1	2	2	2	1	1.32452	0.507976	2.50449	0	FPGS	folylpolyglutamate synthase
NS	NR_134464.1	1	1	1	2	2	2	1	1.32452	0.507976	2.50449	0	CARD19	caspase recruitment domain family member 19
NS	NR_135748.1	1	1	1	2	2	2	1	1.32452	0.507976	2.50449	0	CKMT1B	creatine kinase, mitochondrial 1B
NS	NR_146336.1	1	1	1	2	2	2	1	1.32452	0.507976	2.50449	0	PKD1P4-NPIPA8	PKD1P4-NPIPA8 readthrough
NS	XM_00524892	2	2	2	1	1	1	1	-1.32294	0.507976	0.39972	0	KDM1B	: Hhomo sapiens lysine demethylase 1B
NS	XM_00671646	2	2	2	1	1	1	1	-1.32294	0.507976	0.39972	0	RPL7	: Hhomo sapiens ribosomal protein L7
NS	XR_428245.4	1	1	1	2	2	2	1	1.32452	0.507976	2.50449	0	LOC102724660	homo sapiens uncharacterized LOC102724660
NS	XR_924265.3	2	2	2	1	1	1	1	-1.32294	0.507976	0.39972	0	LOC105374003	homo sapiens uncharacterized LOC105374003
NS	XR_924607.3	2	2	2	1	1	1	1	-1.32294	0.507976	0.39972	0	LOC105374174	homo sapiens uncharacterized LOC105374174
NS	XR_933895.3	1	1	1	2	2	2	1	1.32452	0.507976	2.50449	0	LOC101930112	homo sapiens uncharacterized LOC101930112
NS	NM_021999.4	137	130	131	132	123	123	1	-0.106343	0.508608	0.92894	0	ITM2B	integral membrane protein 2B
NS	NM_002293.3	33	38	36	38	40	40	1	0.203853	0.509018	1.15177	0	LAMC1	laminin subunit gamma 1
NS	NM_000532.4	22	22	24	25	26	26	1	0.258232	0.509146	1.19601	0	PCCB	propionyl-CoA carboxylase subunit beta
NS	NM_024092.2	68	64	63	61	60	60	1	-0.153896	0.509198	0.89882	0	TMEM109	transmembrane protein 109
NS	NR_049759.1	49	40	41	52	45	45	1	0.184127	0.509619	1.13613	0	IFITM3	interferon induced transmembrane protein 3
NS	NM_003045.4	48	54	53	54	57	57	1	0.168099	0.510024	1.12358	0	SLC7A1	solute carrier family 7 member 1
NS	NM_00124389	113	106	107	106	101	101	1	-0.117213	0.510559	0.921967	0	TPD52L2	ens TPD52 like 2
NS	NM_002710.3	40	40	39	36	36	36	1	-0.200352	0.510925	0.870338	0	PPP1CC	protein phosphatase 1 catalytic subunit gamma
NS	NM_015670.5	57	57	55	52	52	52	1	-0.165354	0.511363	0.891709	0	SENP3	SUMO specific peptidase 3
NS	NM_004134.6	163	160	162	157	153	153	1	-0.0956824	0.511437	0.93583	0	Hsp70	heat shock protein family A
NS	NM_00104249	15	14	16	12	13	13	1	-0.34789	0.511868	0.785733	0	GTF2H2C_2	ens GTF2H2 family member C, copy 2
NS	NM_015675.3	15	15	15	12	13	13	1	-0.34789	0.511868	0.785732	0	GADD45B	growth arrest and DNA damage inducible beta
NS	NM_024496.3	12	12	14	15	15	15	1	0.349598	0.511868	1.27421	0	IRF2BPL	interferon regulatory factor 2 binding protein like
NS	NM_00100994	7	7	7	6	5	5	1	-0.55377	0.512029	0.681238	0	ANKRD16	ens ankyrin repeat domain 16
NS	NM_022725.3	7	7	7	6	5	5	1	-0.55377	0.512029	0.681238	0	FANCF	FA complementation group F
NS	NR_001454.2	3	8	5	7	7	7	1	0.555457	0.512029	1.46963	0	SNORD14D	small nucleolar RNA, C/D box 14D
NS	NM_00102081	26	27	25	23	23	23	1	-0.253025	0.512076	0.839135	0	MYADM	ens myeloid associated differentiation marker
NS	NM_001947.3	23	23	23	26	26	26	1	0.25474	0.512076	1.19312	0	DUSP7	dual specificity phosphatase 7
NS	NM_001624.3	27	31	30	32	33	33	1	0.223974	0.512668	1.16795	0	CRYBG1	crystallin beta-gamma domain containing 1
NS	NM_002298.4	10	11	11	8	9	9	1	-0.425768	0.512862	0.744442	0	LCP1	lymphocyte cytosolic protein 1
NS	NM_004282.3	11	11	10	10	8	8	1	-0.425767	0.512862	0.744443	0	BAG2	BCL2 associated athanogene 2
NS	NR_001447.2	12	10	10	8	9	9	1	-0.425766	0.512862	0.744443	0	MT1L	metallothionein 1L, pseudogene
NS	NM_004786.2	101	96	97	97	90	90	1	-0.122945	0.513011	0.918311	0	TXNL1	thioredoxin like 1
NS	NM_015966.2	97	91	89	98	98	98	1	0.124672	0.513011	1.09026	0	ERGIC3	ERGIC and golgi 3
NS	NM_002346.2	19	17	17	17	22	22	1	0.291541	0.514248	1.22395	0	LY6E	lymphocyte antigen 6 family member E
NS	NM_005952.3	70	59	71	64	61	61	1	-0.149889	0.514905	0.90132	0	MT1X	metallothionein 1X
NS	NM_00104254	33	32	34	31	29	29	1	-0.21989	0.514954	0.858631	0	NCBP2	ens nuclear cap binding protein subunit 2
NS	NM_005346.4	84	82	81	85	89	89	1	0.131308	0.51538	1.09529	0	Hsp70	heat shock protein family A
NS	NM_015229.3	62	63	62	65	68	68	1	0.150837	0.516024	1.11021	0	CLUH	clustered mitochondria hhomolog
NS	NM_014188.2	107	98	93	95	93	93	1	-0.121233	0.516069	0.919402	0	SSU72	SSU72 hhomolog, RNA polymerase II CTD phosphatase
NS	NM_017907.2	107	97	94	93	94	94	1	-0.121233	0.516069	0.919402	0	LAMTOR1	late endosomal/lysosomal adaptor, MAPK and MTOR activator 1
NS	NM_024520.2	16	15	15	13	13	13	1	-0.339718	0.516909	0.790196	0	MAIP1	matrix AAA peptidase interacting protein 1
NS	NM_015913.3	33	34	33	32	29	29	1	-0.217572	0.517208	0.860011	0	TXNDC12	thioredoxin domain containing 12
NS	NM_021107.1	36	32	32	32	29	29	1	-0.21757	0.517208	0.860013	0	MRPS12	mitochondrial ribosomal protein S12
NS	NM_015957.3	26	26	28	23	24	24	1	-0.246317	0.517786	0.843046	0	APIP	APAF1 interacting protein
NS	NM_007240.2	20	22	20	20	17	17	1	-0.284833	0.517931	0.820836	0	DUSP12	dual specificity phosphatase 12
NS	NM_018184.2	20	20	22	18	18	18	1	-0.284833	0.517931	0.820837	0	ARL8B	ADP ribosylation factor like GTPase 8B
NS	NM_014597.4	40	41	42	38	37	37	1	-0.193514	0.518343	0.874473	0	DNTTIP2	deoxynucleotidyltransferase terminal interacting protein 2
NS	NM_00128216	50	47	51	46	45	45	1	-0.174671	0.518905	0.88597	0	UBE2A	ens ubiquitin conjugating enzyme E2 A
NS	NM_003090.3	70	65	69	64	63	63	1	-0.146833	0.519338	0.903231	0	SNRPA1	small nuclear ribonucleoprotein polypeptide A'
NS	NM_00114552	10	11	12	9	9	9	1	-0.411629	0.520003	0.751774	0	RAI14	ens retinoic acid induced 14
NS	NM_001270.2	10	12	11	9	9	9	1	-0.411629	0.520003	0.751774	0	CHD1	chrhomodomain helicase DNA binding protein 1
NS	NM_00132036	9	10	8	11	11	11	1	0.41333	0.520003	1.33176	0	RNF167	ens ring finger protein 167
NS	NM_002898.3	11	11	11	9	9	9	1	-0.411628	0.520003	0.751774	0	RBMS2	RNA binding motif single stranded interacting protein 2
NS	NM_004949.4	9	9	9	11	11	11	1	0.41333	0.520003	1.33176	0	DSC2	desmocollin 2
NS	NM_018241.2	10	12	11	9	9	9	1	-0.411629	0.520003	0.751774	0	TMEM184C	transmembrane protein 184C
NS	NM_025069.2	11	11	11	9	9	9	1	-0.411628	0.520003	0.751774	0	ZNF703	zinc finger protein 703
NS	NM_152288.2	9	9	9	11	11	11	1	0.41333	0.520003	1.33176	0	ORAI3	ORAI calcium release-activated calcium modulator 3
NS	NM_00100538	75	80	81	77	72	72	1	-0.1356	0.520412	0.910291	0	ACTR2	ens actin related protein 2
NS	NM_004704.4	27	28	26	22	25	25	1	-0.243094	0.520568	0.844931	0	RRP9	ribosomal RNA processing 9, U3 small nucleolar RNA binding protein
NS	NM_005561.3	220	212	213	204	208	208	1	-0.0813647	0.520991	0.945163	0	LAMP1	lysosomal associated membrane protein 1
NS	NM_006304.1	93	78	83	84	93	93	1	0.127832	0.521278	1.09265	0	SEM1	SEM1 26S proteasome complex subunit
NS	NM_000346.3	20	21	22	17	19	19	1	-0.280007	0.521533	0.823587	0	SOX9	SRY-box 9
NS	NM_00114236	22	20	21	19	18	18	1	-0.280005	0.521533	0.823588	0	ALG5	ens ALG5 dolichyl-phosphate beta-glucosyltransferase
NS	NM_170607.2	21	21	21	19	18	18	1	-0.280006	0.521533	0.823588	0	MLX	MAX dimerization protein MLX
NS	NM_00102516	14	13	13	15	16	16	1	0.333632	0.521799	1.26018	0	ADGRE5	ens adhesion G protein-coupled receptor E5
NS	NM_00128916	16	16	15	14	13	13	1	-0.331923	0.521799	0.794477	0	MICB	ens MHC class I polypeptide-related sequence B
NS	NM_012321.4	14	13	13	13	17	17	1	0.333632	0.521799	1.26018	0	LSM4	LSM4 hhomolog, U6 small nuclear RNA and mRNA degradation associated
NS	NM_00119997	47	40	38	34	40	40	1	-0.190262	0.521932	0.876446	0	RPL36A	ens ribosomal protein L36a
NS	NM_001536.5	72	69	66	67	63	63	1	-0.14462	0.522588	0.904617	0	PRMT1	protein arginine methyltransferase 1
NS	NM_00116621	6	6	5	8	7	7	1	0.527248	0.523076	1.44118	0	CLCF1	ens cardiotrophin like cytokine factor 1
NS	NM_012181.4	6	5	6	8	7	7	1	0.527249	0.523076	1.44118	0	FKBP8	FKBP prolyl isomerase 8
NS	NM_015995.3	5	6	6	8	7	7	1	0.527248	0.523076	1.44118	0	KLF13	Kruppel like factor 13
NS	NM_003047.4	25	24	24	26	28	28	1	0.24167	0.523305	1.18236	0	SLC9A1	solute carrier family 9 member A1
NS	NM_016570.2	26	29	27	27	23	23	1	-0.239955	0.523305	0.846772	0	ERGIC2	ERGIC and golgi 2
NS	NM_00104822	53	52	46	49	45	45	1	-0.171044	0.523362	0.8882	0	DBNDD2	ens dysbindin domain containing 2
NS	NM_000701.7	177	179	178	185	186	186	1	0.08857	0.523668	1.06332	0	ATP1A1	ATPase Na+/K+ transporting subunit alpha 1
NS	NM_000593.5	44	41	41	39	38	38	1	-0.188681	0.523698	0.877407	0	TAP1	transporter 1, ATP binding cassette subfamily B member
NS	NM_017515.4	33	36	34	31	31	31	1	-0.2109	0.523793	0.863998	0	SLC35F2	solute carrier family 35 member F2
NS	NM_00117169	3	3	3	3	5	5	1	0.740428	0.523851	1.67067	0	GCAT	ens glycine C-acetyltransferase
NS	NM_003395.3	3	3	3	5	4	4	1	0.740428	0.523851	1.67067	0	WNT9A	Wnt family member 9A
NS	NM_003565.2	3	3	3	5	4	4	1	0.740428	0.523851	1.67067	0	ULK1	unc-51 like autophagy activating kinase 1
NS	NM_004642.3	3	3	3	5	4	4	1	0.740428	0.523851	1.67067	0	CDK2AP1	cyclin dependent kinase 2 associated protein 1
NS	NM_016205.2	4	4	5	3	3	3	1	-0.738763	0.523851	0.599253	0	PDGFC	platelet derived growth factor C
NS	NM_016608.1	5	3	5	3	3	3	1	-0.738762	0.523851	0.599253	0	ARMCX1	armadillo repeat containing X-linked 1
NS	NM_021064.4	3	3	3	3	5	5	1	0.740428	0.523851	1.67067	0	HIST1H2AG	histone cluster 1 H2A family member g
NS	NM_182715.2	3	3	3	3	5	5	1	0.740428	0.523851	1.67067	0	SYPL1	synaptophysin like 1
NS	NM_138443.3	52	48	52	50	45	45	1	-0.169868	0.524821	0.888924	0	HAUS1	HAUS augmin like complex subunit 1
NS	NM_015114.2	19	19	18	20	22	22	1	0.277053	0.525057	1.21172	0	ANKLE2	ankyrin repeat and LEM domain containing 2
NS	NM_006600.3	123	113	112	110	110	110	1	-0.109553	0.525326	0.926875	0	NUDC	nuclear distribution C, dynein complex regulator
NS	NM_00103525	13	14	14	16	16	16	1	0.326185	0.526547	1.25369	0	FAM102A	ens family with sequence similarity 102 member A
NS	NM_002863.4	13	14	14	16	16	16	1	0.326185	0.526547	1.25369	0	PYGL	glycogen phosphorylase L
NS	NR_026712.1	15	18	15	17	12	12	1	-0.324478	0.526547	0.798587	0	RPL13AP5	ribosomal protein L13a pseudogene 5
NS	NM_001846.3	68	71	72	65	66	66	1	-0.141774	0.526826	0.906404	0	COL4A2	collagen type IV alpha 2 chain
NS	NM_00120484	12	11	11	10	9	9	1	-0.398398	0.526842	0.7587	0	TNFAIP8L2-SCNM1	ens TNFAIP8L2-SCNM1 readthrough
NS	NM_018584.5	84	78	81	76	76	76	1	-0.131542	0.526909	0.912855	0	CAMK2N1	calcium/calmodulin dependent protein kinase II inhibitor 1
NS	NM_00135342	217	188	187	192	212	212	1	0.0835382	0.528188	1.05961	0	PPDPF	ens pancreatic progenitor cell differentiation and proliferation factor
NS	NM_005914.3	105	106	104	102	98	98	1	-0.114471	0.528498	0.923721	0	MCM4	minichrhomosome maintenance complex component 4
NS	NR_047679.1	19	24	22	19	19	19	1	-0.27083	0.528506	0.828843	0	UGDH-AS1	UGDH antisense RNA 1
NS	NR_146090.1	23	21	21	21	18	18	1	-0.270826	0.528506	0.828845	0	TAF1D	TATA-box binding protein associated factor, RNA polymerase I subunit D
NS	NM_003731.2	81	73	76	81	82	82	1	0.132155	0.52872	1.09593	0	SSNA1	SS nuclear autoantigen 1
NS	NM_001252.4	43	37	38	43	43	43	1	0.185808	0.528884	1.13745	0	CD70	CD70 molecule
NS	NM_004800.2	72	71	70	69	65	65	1	-0.140389	0.528906	0.907275	0	TM9SF2	transmembrane 9 superfamily member 2
NS	NM_016142.2	74	68	71	71	64	64	1	-0.140387	0.528906	0.907276	0	HSD17B12	hydroxysteroid 17-beta dehydrogenase 12
NS	NM_014878.4	36	34	36	32	32	32	1	-0.204621	0.530123	0.867767	0	PUM3	pumilio RNA binding family member 3
NS	NM_006196.3	195	191	188	181	185	185	1	-0.0841966	0.530542	0.94331	0	rC	poly
NS	NM_00102462	14	17	18	14	14	14	1	-0.317358	0.531158	0.802538	0	NRP1	ens neuropilin 1
NS	NM_00103300	17	15	17	14	14	14	1	-0.317356	0.531158	0.802539	0	RPAIN	ens RPA interacting protein
NS	NM_006000.2	15	13	14	17	16	16	1	0.319067	0.531158	1.24752	0	TUBA4A	tubulin alpha 4a
NS	NM_012151.3	16	17	16	14	14	14	1	-0.317357	0.531158	0.802539	0	F8A1	coagulation factor VIII associated 1
NS	NM_020368.2	16	17	16	14	14	14	1	-0.317357	0.531158	0.802539	0	UTP3	UTP3, small subunit processome component
NS	NM_004292.2	27	25	24	27	29	29	1	0.232719	0.531248	1.17505	0	RIN1	Ras and Rab interactor 1
NS	NM_00112788	63	59	63	58	57	57	1	-0.150472	0.531456	0.900956	0	SPG21	ens SPG21 abhydrolase domain containing, maspardin
NS	NM_002489.3	63	61	61	64	54	54	1	-0.150472	0.531456	0.900956	0	NDUFA4	NDUFA4, mitochondrial complex associated
NS	NM_004103.4	18	20	20	22	22	22	1	0.268172	0.531883	1.20428	0	PTK2B	protein tyrosine kinase 2 beta
NS	NR_036658.2	22	22	22	20	19	19	1	-0.266459	0.531883	0.831357	0	ZFAS1	ZNFX1 antisense RNA 1
NS	NM_003824.3	38	34	35	35	31	31	1	-0.20261	0.53218	0.868977	0	FADD	Fas associated via death domain
NS	NM_004990.3	65	60	61	57	58	58	1	-0.149629	0.532635	0.901482	0	MARS	methionyl-tRNA synthetase
NS	NM_002624.3	128	117	115	112	115	115	1	-0.10578	0.53288	0.929303	0	PFDN5	prefoldin subunit 5
NS	NM_173084.2	12	11	12	11	9	9	1	-0.385994	0.533401	0.765252	0	TRIM59	tripartite motif containing 59
NS	NM_00127893	8	7	8	6	6	6	1	-0.500089	0.533411	0.707063	0	EBAG9	ens estrogen receptor binding site associated antigen 9
NS	NM_003255.4	7	9	7	6	6	6	1	-0.50009	0.533411	0.707063	0	TIMP2	TIMP metallopeptidase inhibitor 2
NS	NM_014314.3	7	8	8	6	6	6	1	-0.50009	0.533411	0.707063	0	DDX58	DExD/H-box helicase 58
NS	NM_015488.4	6	6	6	7	8	8	1	0.501782	0.533411	1.41596	0	PNKD	PNKD, MBL domain containing
NS	NM_021194.2	7	8	8	6	6	6	1	-0.50009	0.533411	0.707063	0	SLC30A1	solute carrier family 30 member 1
NS	NM_023933.2	9	7	7	6	6	6	1	-0.500088	0.533411	0.707063	0	FAM173A	family with sequence similarity 173 member A
NS	NM_032117.3	6	9	8	6	6	6	1	-0.500091	0.533411	0.707062	0	MND1	meiotic nuclear divisions 1
NS	NM_058238.2	6	6	6	7	8	8	1	0.501782	0.533411	1.41596	0	WNT7B	Wnt family member 7B
NS	NR_148945.1	7	6	5	7	8	8	1	0.501782	0.533411	1.41596	0	LOC100996740	uncharacterized LOC100996740
NS	NM_015043.3	26	26	25	28	29	29	1	0.229881	0.533811	1.17274	0	TBC1D9B	TBC1 domain family member 9B
NS	NM_177401.4	26	25	26	28	29	29	1	0.229881	0.533811	1.17274	0	MIDN	midnolin
NS	NM_003910.3	57	52	50	49	49	49	1	-0.162066	0.53469	0.893744	0	BUD31	BUD31 hhomolog
NS	NM_00100880	218	206	210	204	203	203	1	-0.0794053	0.534773	0.946448	0	CCT3	ens chaperonin containing TCP1 subunit 3
NS	NM_003685.2	131	138	135	125	130	130	1	-0.0993097	0.534786	0.93348	0	KHSRP	KH-type splicing regulatory protein
NS	NM_003223.2	23	22	22	19	20	20	1	-0.262229	0.53519	0.833798	0	TFAP4	transcription factor AP-4
NS	NM_018064.3	21	18	20	23	22	22	1	0.263945	0.53519	1.20076	0	AKIRIN2	akirin 2
NS	NM_001123.3	45	43	45	42	40	40	1	-0.178293	0.535552	0.883748	0	ADK	adenosine kinase
NS	NM_006844.4	14	14	15	16	17	17	1	0.312252	0.535639	1.24164	0	ILVBL	ilvB acetolactate synthase like
NS	NM_000308.3	86	84	83	80	79	79	1	-0.126155	0.535774	0.91627	0	CTSA	cathepsin A
NS	NM_001537.3	55	51	54	52	48	48	1	-0.161011	0.536053	0.894398	0	HSBP1	heat shock factor binding protein 1
NS	NM_003345.4	56	54	50	52	48	48	1	-0.161011	0.536053	0.894398	0	UBE2I	ubiquitin conjugating enzyme E2 I
NS	NM_00127163	29	29	29	26	26	26	1	-0.225396	0.536334	0.85536	0	CNOT9	ens CCR4-NOT transcription complex subunit 9
NS	NM_003825.3	27	30	30	26	26	26	1	-0.225397	0.536334	0.855359	0	SNAP23	synaptosome associated protein 23
NS	NM_021128.4	117	104	106	108	101	101	1	-0.110122	0.536756	0.92651	0	POLR2L	RNA polymerase II subunit L
NS	NM_00103909	45	44	45	41	41	41	1	-0.176902	0.537177	0.884601	0	PRPS2	ens phosphoribosyl pyrophosphate synthetase 2
NS	NM_016050.4	57	50	54	51	49	49	1	-0.159967	0.537404	0.895046	0	MRPL11	mitochondrial ribosomal protein L11
NS	NM_002271.4	72	75	75	70	69	69	1	-0.134484	0.537952	0.910996	0	IPO5	importin 5
NS	NM_004939.2	73	73	76	72	68	68	1	-0.134483	0.537952	0.910996	0	DDX1	DEAD-box helicase 1
NS	NM_007284.3	34	34	32	36	37	37	1	0.198528	0.538196	1.14753	0	TWF2	twinfilin actin binding protein 2
NS	NM_015004.3	21	20	19	22	23	23	1	0.259847	0.538429	1.19735	0	EXOSC7	exosome component 7
NS	NM_032242.3	43	45	47	40	42	42	1	-0.175533	0.538785	0.88544	0	PLXNA1	plexin A1
NS	NM_001455.3	9	11	10	12	12	12	1	0.376043	0.539699	1.29778	0	FOXO3	forkhead box O3
NS	NM_003082.3	12	12	12	10	10	10	1	-0.374339	0.539699	0.771459	0	SNAPC1	small nuclear RNA activating complex polypeptide 1
NS	NM_005429.4	12	11	13	10	10	10	1	-0.374339	0.539699	0.771459	0	VEGFC	vascular endothelial growth factor C
NS	NM_020943.2	12	12	12	10	10	10	1	-0.374339	0.539699	0.771459	0	CWC22	CWC22 spliceosome associated protein hhomolog
NS	NM_032472.3	12	12	12	10	10	10	1	-0.374339	0.539699	0.771459	0	PPIL3	peptidylprolyl isomerase like 3
NS	NM_001681.3	66	72	72	76	74	74	1	0.134954	0.539897	1.09806	0	ATP2A2	ATPase sarcoplasmic/endoplasmic reticulum Ca2+ transporting 2
NS	NM_000270.3	37	36	38	35	33	33	1	-0.194949	0.540151	0.873604	0	PNP	purine nucleoside phosphorylase
NS	NM_004092.3	74	67	70	77	74	74	1	0.134346	0.54086	1.09759	0	ECHS1	enoyl-CoA hydratase, short chain 1
NS	NM_004237.3	29	30	30	28	26	26	1	-0.220054	0.541262	0.858533	0	TRIP13	thyroid hormone receptor interactor 13
NS	NM_021067.4	29	30	30	28	26	26	1	-0.220054	0.541262	0.858533	0	GINS1	GINS complex subunit 1
NS	NM_006834.4	24	23	22	21	20	20	1	-0.25416	0.541603	0.838475	0	RAB32	RAB32, member RAS oncogene family
NS	NM_032431.2	21	20	20	23	23	23	1	0.255875	0.541603	1.19406	0	SYVN1	synoviolin 1
NS	NM_000487.5	3	4	3	4	5	5	1	0.679551	0.541664	1.60164	0	ARSA	arylsulfatase A
NS	NM_00103948	4	4	6	4	3	3	1	-0.677882	0.541664	0.625082	0	ETNK1	ens ethanolamine kinase 1
NS	NM_006039.4	3	4	3	4	5	5	1	0.679551	0.541664	1.60164	0	MRC2	mannose receptor C type 2
NS	NM_153705.4	4	5	5	4	3	3	1	-0.677882	0.541664	0.625082	0	KDELC2	KDEL motif containing 2
NS	NR_027156.1	5	4	5	4	3	3	1	-0.677881	0.541664	0.625083	0	TUBBP5	tubulin beta pseudogene 5
NS	NR_135143.1	3	3	4	4	5	5	1	0.679552	0.541664	1.60164	0	RSRP1	arginine and serine rich protein 1
NS	NM_014203.2	34	34	34	38	37	37	1	0.19484	0.542083	1.1446	0	AP2A1	adaptor related protein complex 2 subunit alpha 1
NS	NM_00129759	8	8	8	7	6	6	1	-0.476982	0.543109	0.718479	0	CD3EAP	ens CD3e molecule associated protein
NS	NM_004855.4	8	8	8	7	6	6	1	-0.476982	0.543109	0.718479	0	PIGB	phosphatidylinositol glycan anchor biosynthesis class B
NS	NM_018356.2	7	9	8	7	6	6	1	-0.476983	0.543109	0.718478	0	C5orf22	chrhomosome 5 open reading frame 22
[truncated: 9,306 more rows]
